# Supplementary material for: A SILAC-Based Screen for Methyl-CpG Binding Proteins Identifies RBP-J as a DNA Methylation and Sequence-Specific Binding Protein
Source: PLoS One. 2011 Oct 3;6(10):e25884. doi: 10.1371/journal.pone.0025884 (PMC3185043; doi:10.1371/journal.pone.0025884)
Supplement: Table S4 — Results methyl-CpG pull-down/SILAC of all identified proteins. (XLS) [file pone.0025884.s006.xls]

## Sheet: RAWdata_meCpG_U937
id	Protein IDs	Protein Names	Gene Names	Uniprot	Peptide Counts (unique)	Unique Sequence Coverage [%]	PEP	Ratio H/L Normalized forward	Ratio H/L Variability [%] forward	Ratio H/L Count forward	Intensity forward	Ratio H/L Normalized reverse	Ratio H/L Variability [%] reverse	Ratio H/L Count reverse	Intensity reverse	Ratio H/L Normalized forward Significance B	Ratio H/L Normalized reverse Significance B
1342	IPI00434623;IPI00434624;IPI00434625;IPI00640651;IPI00646407	Methyl-CpG-binding domain protein 2;Methyl-CpG-binding protein MBD2;Demethylase;Antigen NY-CO-41;Putative uncharacterized protein DKFZp586O0821	MBD2;NY-CO-41;DKFZp586O0821	Q9UBB5-1;Q9UBB5;O60535;Q69YZ5;Q9UBB5-2	10;9;4;3;1	28.2	1.6e-84	12.889	89.909	13	45723000	0.078209	127.21	16	82620000	2.78e-18	5.98e-14
1363	IPI00465140	Transcriptional regulator Kaiso;Zinc finger and BTB domain-containing protein 33	ZBTB33;KAISO;ZNF348	Q86T24	15	25.3	3.05e-128	10.416	74.052	12	13957000	0.097558	100.41	15	39271000	3.94e-10	7.36e-08
753	IPI00103554	Transcriptional repressor p66-beta;p66/p68;GATA zinc finger domain-containing protein 2B;cDNA FLJ37346 fis, clone BRAMY2021310, highly similar to Transcriptional repressor p66 beta	GATAD2B;KIAA1150	Q8WXI9;B3KSZ4	14	35.2	1.25e-181	7.3961	41.406	13	55664000	0.16418	79.955	14	101600000	9.22e-12	9.31e-08
849	IPI00171798	Metastasis-associated protein MTA2;Metastasis-associated 1-like 1;p53 target protein in deacetylase complex;Putative uncharacterized protein DKFZp686F2281;cDNA FLJ51637, highly similar to Metastasis-associated protein MTA2	MTA2;MTA1L1;PID;DKFZp686F2281	O94776;Q68DB1	22	38.8	2.09e-207	6.8922	38.852	34	122790000	0.13081	72.524	41	189440000	4.82e-11	1.92e-09
296	IPI00012773;IPI00879374;IPI00879166;IPI00215764;IPI00879971;IPI00879781;IPI00879521	Metastasis-associated protein MTA1;Full-length cDNA 5-PRIME end of clone CS0DK005YC03 of HeLa cells of Homo sapiens (human);Full-length cDNA 5-PRIME end of clone CS0DF014YL24 of Fetal brain of Homo sapiens (human)	MTA1	Q13330-1;Q13330;Q86SW2;Q86TR6;Q13330-2	8;8;8;2;5;1;1	14	1.23e-86	6.5922	43.754	7	14390000	0.18067	156.4	10	58640000	4.55e-07	4.2e-07
1290	IPI00478128;IPI00410330;IPI00444526;IPI00940029;IPI00953452;IPI00892985;IPI00892770;IPI00892992;IPI00892840;IPI00892710	cDNA FLJ60209, highly similar to Transcriptional repressor p66 alpha;Putative uncharacterized protein GATAD2A;Transcriptional repressor p66-alpha;Hp66alpha;GATA zinc finger domain-containing protein 2A;cDNA FLJ55704, highly similar to Transcriptional repressor p66 alpha	GATAD2A	B4E0Q6;B5MC40;Q86YP4-1;Q86YP4;Q86YP4-2;C9J418;B4DKZ7	16;16;16;13;13;3;3;3;3;3	34.9	5.63e-93	6.2084	59.925	18	43841000	0.2638	86.117	17	74663000	5.01e-10	7.72e-05
621	IPI00030177;IPI00479716;IPI00402156;IPI00419892;IPI00807402;IPI00218576;IPI00218578;IPI00332627;IPI00646515;IPI00514966	Recombining binding protein suppressor of hairless;J kappa-recombination signal-binding protein;RBP-J kappa;CBF-1;Renal carcinoma antigen NY-REN-30;cDNA FLJ56276, highly similar to Recombining binding protein suppressor of hairless;cDNA FLJ50914, highly similar to Recombining binding protein suppressor of hairless	RBPJ;IGKJRB;IGKJRB1;RBPJK;RBPSUH	Q06330-1;Q06330;B7Z8D8;B4DY22;Q06330-6;Q06330-4;Q06330-5;Q06330-2;Q06330-3	14;14;14;14;14;12;12;4;1;1	32.8	4.38e-189	6.2051	40.995	42	167030000	0.11974	81.156	47	306770000	5.07e-10	3.78e-10
812	IPI00165357;IPI00917955;IPI00220288;IPI00879783;IPI00877659;IPI00880118;IPI00877838	Metastasis-associated protein MTA3;Putative uncharacterized protein tmp_locus_6	MTA3;KIAA1266;tmp_locus_6	Q9BTC8-1;Q9BTC8;Q9BTC8-2;Q53QZ9;Q53RX8	3;3;3;3;2;2;1	5.9	2.46e-87	5.373	23.697	2	1969600	0.25467	18.356	3	4489200	6.72e-06	0.00164275
630	IPI00030968	Uncharacterized protein C9orf142	C9orf142	Q9BUH6-1;Q9BUH6	7	43.6	1.41e-59	4.6234	15.446	3	3376800	2.1417	16.557	7	11923000	4.06e-05	0.0250781
1450	IPI00645192;IPI00418234;IPI00872623;IPI00943825;IPI00893388;IPI00556071;IPI00852714	Methyl-CpG-binding protein 2;cDNA FLJ75240, highly similar to Homo sapiens methyl CpG binding protein 2 (MECP2) mRNA;Putative uncharacterized protein MECP2	MECP2	P51608-2;P51608;A8K079;C6KG45;D0UU70;P51608-1;A8MW75;C6KG44	26;25;25;18;10;4;1	53.8	1.25e-206	4.5375	80.511	43	296610000	0.18572	58.741	58	406220000	2.67e-07	6.38e-07
333	IPI00646500;IPI00647667;IPI00013939;IPI00646957;IPI00642145	Replication protein A 32 kDa subunit;RP-A p34;Replication factor A protein 2;cDNA, FLJ93412, highly similar to Homo sapiens replication protein A2, 32kDa (RPA2), mRNA;cDNA FLJ61154, highly similar to Replication protein A 32 kDa subunit;cDNA FLJ57152, highly similar to Replication protein A 32 kDa subunit;Replication protein A2, 32kDa	RPA2;REPA2;RPA32;RPA34;RP4-547C9.3-003	P15927-3;P15927;P15927-2;B2R7E8;P15927-1;B4DQD9;B4DUL2;Q5TEJ7	9;9;9;6;3	31.6	1.41e-68	4.4165	47.413	19	117890000	2.3408	37.428	17	153400000	4.36e-07	0.00395587
975	IPI00219538	DNA polymerase beta;cDNA FLJ57297, highly similar to DNA polymerase beta (EC 2.7.7.7);Polymerase (DNA directed), beta variant;DNA polymerase beta subunit	POLB;DNA pol beta	P06746;B7Z1W5;Q53EV2;Q6LBJ9;Q9BQF2	12	41.2	6.22e-100	4.3797	29.287	11	24238000	0.28546	26.708	15	40324000	7.47e-05	0.00394568
435	IPI00020127	Replication protein A 70 kDa DNA-binding subunit;Replication factor A protein 1;Single-stranded DNA-binding protein	RPA1;REPA1;RPA70	P27694	30	57.8	0	4.2633	41.278	80	243510000	2.4127	23.555	91	470100000	8.15e-07	0.00282182
86	IPI00003443;IPI00217475;IPI00217474;IPI00384836;IPI00643081;IPI00940508;IPI00642094;IPI00398847;IPI00397542;IPI00412281;IPI00397544;IPI00103253;IPI00893471;IPI00645957;IPI00886753;IPI00888862	Gamma-interferon-inducible protein Ifi-16;Interferon-inducible myeloid differentiation transcriptional activator;IFI 16	IFI16;IFNGIP1	Q16666-1;Q16666;Q16666-3;C9JGT9;Q16666-2;Q16666-5	2;2;2;2;0;2;0;0;0;0;0;0;0;0;0;0	1.7	2.56e-218	4.1534	31.376	69	203470000	2.4517	17.952	65	516640000	1.28e-06	0.00234946
1001	IPI00220834;IPI00871391;IPI00925823;IPI00926445	ATP-dependent DNA helicase 2 subunit 2;ATP-dependent DNA helicase II 80 kDa subunit;Lupus Ku autoantigen protein p86;86 kDa subunit of Ku antigen;Ku86;Ku80;Thyroid-lupus autoantigen;CTC box-binding factor 85 kDa subunit;Nuclear factor IV;DNA repair protein XRCC5;Putative uncharacterized protein XRCC5	XRCC5;G22P2	P13010;Q53T09;Q53TC2	45;5;3;2	57.9	0	4.0023	22.793	201	1460000000	1.8117	23.7	249	3140100000	2.41e-06	0.0461906
1449	IPI00644712;IPI00893062;IPI00893179;IPI00889791	ATP-dependent DNA helicase 2 subunit 1;ATP-dependent DNA helicase II 70 kDa subunit;Lupus Ku autoantigen protein p70;70 kDa subunit of Ku antigen;Thyroid-lupus autoantigen;CTC box-binding factor 75 kDa subunit;DNA repair protein XRCC6;cDNA, FLJ96699, highly similar to Homo sapiens thyroid autoantigen 70kDa (Ku antigen) (G22P1), mRNA;X-ray repair complementing defective repair in Chinese hamster c…	XRCC6;G22P1;CTA-216E10.7-005;CTA-216E10.7-004;CTA-216E10.7-002;hCG_2013151	P12956;B2RDN9;B1AHC9;B4DE32;B4E356;Q6IC76;B1AHC7;B1AHC8	53;49;48;45	71.1	0	3.9399	28.86	187	2043800000	1.8687	20.159	240	4089100000	3.14e-06	0.0356404
1052	IPI00291939;IPI00922333;IPI00553151;IPI00385082	Structural maintenance of chromosomes protein 1A;SMC1alpha protein;Sb1.8;cDNA FLJ77162, highly similar to Homo sapiens SMC1 structural maintenance of chromosomes 1-like 1 (SMC1L1), mRNA;SMC1A protein;Putative uncharacterized protein DKFZp686L19178;cDNA FLJ50250, highly similar to Structural maintenance of chromosome 1-like 1 protein	SMC1A;DXS423E;KIAA0178;SB1.8;SMC1;SMC1L1;DKFZp686L19178	Q14683;A8K7A6;Q68EN4;Q6MZR8;Q6P2R1;B7Z709	5;4;1;1	3.6	5.33e-07	3.9206	61.218	7	21327000	1.3682	34.918	12	285580000	0.000245033	0.307454
1561	IPI00909417	cDNA FLJ61295, highly similar to Gamma-interferon-inducible protein Ifi-16		B4DJT8	1	3.3	6.52e-255	3.875	13.906	4	9657200	2.1387	15.429	3	21249000	0.00027648	0.0253414
785	IPI00152900	Protein LZIC;Leucine zipper and ICAT homologous domain-containing protein;Leucine zipper and CTNNBIP1 domain-containing protein;cDNA FLJ55829, highly similar to Homo sapiens leucine zipper and CTNNBIP1 domain containing (LZIC), mRNA	LZIC	Q8WZA0;B4E2N0	1	5.2	0.010384	3.7616	10.078	3	3972700	1.5828	1.3977	2	7488300	0.00037413	0.171129
385	IPI00017373;IPI00894460	Replication protein A 14 kDa subunit;Replication factor A protein 3;Replication protein A3, 14kDa;Replication protein A3, 14kDa, isoform CRA_b;cDNA, FLJ92105, Homo sapiens replication protein A3, 14kDa (RPA3), mRNA;Putative uncharacterized protein RPA3;Replication protein A3, 14kDa, isoform CRA_a	RPA3;REPA3;RPA14;hCG_17407;tcag7.136	P35244;A4D105;B5MC59	7;5	67.8	1.04e-139	3.5983	15.782	9	36689000	1.9287	14.245	9	146750000	1.36e-05	0.0270681
1083	IPI00296337;IPI00376215	DNA-dependent protein kinase catalytic subunit;DNPK1;p460;cDNA FLJ57825, highly similar to DNA-dependent protein kinase catalytic subunit (EC 2.7.11.1)	PRKDC;HYRC;HYRC1	P78527-1;P78527;P78527-2;B4DL41	7;4	2	0	3.5643	30.747	823	3950400000	1.7052	21.147	890	11161000000	1.57e-05	0.0744752
604	IPI00029107;IPI00888541	Werner syndrome ATP-dependent helicase;Werner syndrome protein variant	WRN;RECQ3;RECQL2	Q14191;Q59F09	10;8	8	7.03e-28	3.4483	20.119	6	4151700	2.1735	14.752	8	11305000	0.000877078	0.0224492
324	IPI00013774;IPI00514649;IPI00910637	Histone deacetylase 1;cDNA FLJ51764, highly similar to Histone deacetylase 1;Putative uncharacterized protein DKFZp686H12203;HDAC1 protein;Histone deacetylase 1, isoform CRA_a	HDAC1;RPD3L1;DKFZp686H12203;RP4-811H24.2-001;hCG_41610;RP4-811H24.2-010	Q13547;B4DRG0;B5BU61;B5MGH2;Q5HYD4;Q6IT96;Q5TEE2	8;2;1	21.4	3.71e-106	3.447	38.748	22	83164000	0.33311	21.755	29	150990000	2.62e-05	0.00107325
1560	IPI00908469	cDNA FLJ52712, highly similar to Tubulin beta-6 chain;cDNA FLJ52847, highly similar to Tubulin beta-6 chain		B4DP54;B4E386	1	2.9	4.2e-94	3.4116	210.95	2	63257000	4.5152	226.38	2	68622000	3.07e-05	2.49e-07
1259	IPI00395865;IPI00879702;IPI00646512;IPI00552530;IPI00647914	Histone-binding protein RBBP7;Retinoblastoma-binding protein 7;Retinoblastoma-binding protein p46;Histone acetyltransferase type B subunit 2;Nucleosome-remodeling factor subunit RBAP46;Retinoblastoma binding protein 7;RBBP7 protein;Retinoblastoma binding protein 7, isoform CRA_a;cDNA FLJ77317, highly similar to Homo sapiens retinoblastoma binding protein 7 (RBBP7), mRNA;cDNA FLJ34592 fis, clone K…	RBBP7;RBAP46;RP11-716A19.5-006;hCG_20110;RP11-716A19.5-010;RP11-716A19.5-008;RP11-716A19.5-004	Q16576;Q5JNZ9;Q6FHQ0;B0R0W4;A8K6A2;Q5JP00;Q5JP01	4;4;3;3;1	15.3	1.32e-56	3.2804	17.957	5	16887000	0.2431	69.82	7	35720000	0.00139841	0.0011281
1253	IPI00386311;IPI00924929;IPI00925468;IPI00924761	SWI/SNF-related matrix-associated actin-dependent regulator of chromatin subfamily A-like protein 1;Sucrose nonfermenting protein 2-like 1;HepA-related protein	SMARCAL1;HARP	Q9NZC9;C9JX02	9;8;3;1	10.1	2.45e-16	3.0933	20.027	12	6396300	1.9549	19.44	12	10875000	0.00237081	0.0480237
1320	IPI00418316;IPI00640598;IPI00741204;IPI00946867;IPI00946748;IPI00748579;IPI00789719;IPI00941004;IPI00719508;IPI00946226;IPI00922821;IPI00718938;IPI00872983;IPI00552796;IPI00941061;IPI00385321	Protein kinase C-binding protein 1;Rack7;Cutaneous T-cell lymphoma-associated antigen se14-3;CTCL tumor antigen se14-3;Zinc finger MYND domain-containing protein 8;cDNA FLJ55380, highly similar to Protein kinase C-binding protein 1;cDNA FLJ55668, highly similar to Protein kinase C-binding protein 1;RACK7 isoform k;RACK7 isoform e;RACK7 isoform a;Protein kinase C binding protein 1, isoform CRA_i;c…	ZMYND8;KIAA1125;PRKCBP1;RACK7;hCG_1785346;RP4-569M23.1-001;RP4-569M23.1-003;DKFZp564P1772	Q9ULU4-7;Q9ULU4;B7Z3E0;B7Z680;Q2HXV2;Q2HXV8;Q9ULU4-9;Q2HXW2;Q9ULU4-5;B7Z2A8;Q2HXV7;Q9ULU4-1;Q9ULU4-3;B3KVL2;Q2HXV1;Q2HXV4;Q2HXV9;Q2HXW0;Q5TH11;Q2HXV5;Q2HXW1;Q569J9;Q2HXV3;Q9ULU4-8;C9J5J0;B7ZM62;Q9ULU4-6;A6H8Y8;Q5TH12;Q5JV90;Q9ULU4-4;Q9ULU4-2	4;4;4;4;4;4;4;4;4;4;4;3;3;2;2;2	4.3	2.28e-21	3.0765	3.6838	2	248870	0.38903	44.546	4	2337200	0.00248691	0.0306382
50	IPI00455210;IPI00000846;IPI00646871;IPI00444866;IPI00879599;IPI00879443;IPI00789340	Chromodomain-helicase-DNA-binding protein 4;ATP-dependent helicase CHD4;Mi-2 autoantigen 218 kDa protein;Mi2-beta;cDNA FLJ16830 fis, clone UTERU3022536, highly similar to Chromodomain helicase-DNA-binding protein 4 (EC 3.6.1.-);CHD4 protein	CHD4	Q14839-2;Q14839;Q14839-1;B3KY63;Q05CG6	27;27;0;0;0;0;2	15.8	4.84e-215	3.0362	50.933	55	61884000	0.34297	49.203	81	177600000	0.000163686	0.00144617
1031	IPI00289601;IPI00929375;IPI00555868	Histone deacetylase 2;cDNA FLJ34837 fis, clone NT2NE2010632, highly similar to HISTONE DEACETYLASE 2;Histone deacetylase 2, isoform CRA_a;cDNA FLJ40057 fis, clone TCERX2000431, highly similar to HISTONE DEACETYLASE 2	HDAC2;hCG_21384	Q92769-2;Q92769;Q92769-1;B3KRS5;B3KUJ5	5;5;1	13.4	3.85e-71	2.8871	22.849	6	18693000	0.31108	35.927	10	34038000	0.00428264	0.00731047
1158	IPI00304232;IPI00926172	Ribosome biogenesis protein WDR12;WD repeat-containing protein 12;cDNA FLJ51286, highly similar to WD repeat protein 12;CDW7/WDR12;Putative uncharacterized protein WDR12;WD repeat domain 12, isoform CRA_a	WDR12;hCG_1779944	Q9GZL7;B4DRY7;Q53T99	11;8	33.8	7.61e-57	2.8374	27.962	9	17846000	2.6369	14.615	12	29071000	0.0049458	0.00451526
1213	IPI00329820;IPI00384522	Actin-like protein 8;Cancer/testis antigen 57;Putative uncharacterized protein ACTL8	ACTL8	Q9H568;A8MSA2	4;4	13.4	2.01e-25	2.7473	15.534	6	2263600	0.82051	14.765	4	1754300	0.00642951	0.671414
1199	IPI00328319;IPI00645329;IPI00877934;IPI00877802;IPI00645757;IPI00642026;IPI00947393;IPI00947052	Histone-binding protein RBBP4;Retinoblastoma-binding protein 4;Retinoblastoma-binding protein p48;Chromatin assembly factor 1 subunit C;Chromatin assembly factor I p48 subunit;CAF-I 48 kDa subunit;CAF-I p48;Nucleosome-remodeling factor subunit RBAP48;cDNA FLJ53908, highly similar to Histone-binding protein RBBP4;cDNA FLJ50184, highly similar to Histone-binding protein RBBP4	RBBP4;RBAP48	Q09028;B4DRH0;B4DRT0;C9JPP3	7;7;5;5;3;0;0;0	28	9.14e-75	2.6702	18.627	29	315150000	0.32541	35.934	33	436390000	0.000870128	0.000840857
1316	IPI00420029;IPI00414767;IPI00420033;IPI00554783;IPI00420030;IPI00411460;IPI00420031;IPI00946799;IPI00375305;IPI00946396;IPI00428971;IPI00180685;IPI00953053;IPI00420032;IPI00946014;IPI00428970;IPI00946983;IPI00947276;IPI00947105;IPI00428972	Aprataxin;Forkhead-associated domain histidine triad-like protein;Aprataxin, isoform a;Aprataxin, isoform CRA_d;cDNA FLJ31110 fis, clone IMR322000223, highly similar to Aprataxin (Forkhead-associated domain histidine triad-like protein);Aprataxin variant LE5	APTX;AXA1;RP11-562M8.1-004;hCG_30273;RP11-562M8.1-002;RP11-562M8.1-005	Q7Z2E3-1;Q7Z2E3;Q7Z2E3-7;Q6JV85;Q7Z2E3-8;Q7Z2E3-9;Q5T782;Q7Z2E3-3;Q5T783;Q7Z2E3-10;Q7Z2E3-5;C9J018;Q7Z2E3-4;C9JZ40;Q6JV81;Q7Z2E3-2	8;8;8;7;7;6;6;6;5;5;4;4;3;3;1;1;1;1;1;1	29.8	5.43e-60	2.6639	16.164	14	33566000	0.48199	20.193	10	32712000	0.000895745	0.0963395
978	IPI00641364;IPI00926444;IPI00329590;IPI00876873;IPI00219793;IPI00853335;IPI00917894;IPI00853458	Suppressor of SWI4 1 homolog;Peter Pan homolog;HCG2033702, isoform CRA_a;Putative uncharacterized protein PPAN	PPAN;SSF1	C9J3F9;Q9NQ55-1;Q9NQ55;C9J3W3;C9JW41;Q9NQ55-2;A8MV53	8;8;8;8;8;7;3;2	12.2	1.26e-41	2.6327	23.204	11	17392000	2.3197	35.47	8	13640000	0.00899812	0.0134995
1030	IPI00289560;IPI00414333;IPI00894414;IPI00893548;IPI00386595;IPI00893672	Transcription factor E2F6;E2F transcription factor 6 isoform 1 variant;E2F6 splice variant a;cDNA FLJ56713, highly similar to Transcription factor E2F6;E2F6 splice variant c;E2F6 splice variant d;E2F6 splice variant e;cDNA FLJ38878 fis, clone MESAN2015365, highly similar to TRANSCRIPTION FACTOR E2F6;E2F transcription factor 6, isoform CRA_d;E2F6 splice variant f;E2F6 splice variant b	E2F6;hCG_1989492	O75461-1;O75461;Q53F82;Q53FX2;Q6Q9Z7;O75461-2;B7Z1I8;Q53YM3;Q6Q9Z5;Q6Q9Z6	12;7;5;5;2;2	36.3	1.02e-101	2.6239	19.616	12	18050000	0.29926	19.732	19	34719000	0.00923437	0.00556187
832	IPI00168388;IPI00102936;IPI00386885	Signal recognition particle 68 kDa protein;cDNA FLJ11140 fis, clone PLACE1006488, highly similar to Signal recognition particle 68 kDa protein;cDNA FLJ44270 fis, clone TLIVE2008229, highly similar to SIGNAL RECOGNITION PARTICLE 68 kDa PROTEIN;cDNA FLJ54176, highly similar to Signal recognition particle 68 kDa protein;Signal recognition particle 68kDa, isoform CRA_c;cDNA FLJ40643 fis, clone THYMU2…	SRP68;hCG_1989307	Q9UHB9-1;Q9UHB9;B3KMI9;B3KWY7;B4DVI7;Q9UHB9-2;B3KUU5;Q96K97	11;10;5	24.6	1.23e-139	2.5247	48.306	9	16725000	2.5519	39.209	11	31479000	0.0123798	0.00604586
1015	IPI00232533;IPI00074224;IPI00023004;IPI00642387;IPI00647118	Eukaryotic translation initiation factor 1A, X-chromosomal;eIF-1A X isoform;eIF-4C;Eukaryotic translation initiation factor 1A, Y-chromosomal;eIF-1A Y isoform	EIF1AX;EIF1A;EIF4C;EIF1AY	P47813;O14602	6;6;5;5;2	43.8	6.19e-96	2.4675	26.002	4	4855700	2.3295	15.562	7	24909000	0.0146709	0.0130477
71	IPI00002564;IPI00911037;IPI00880055;IPI00879881	DNA repair protein XRCC1;X-ray repair cross-complementing protein 1;cDNA, FLJ96373, highly similar to Homo sapiens X-ray repair complementing defective repair in Chinese hamster cells 1 (XRCC1), mRNA;cDNA FLJ50209, highly similar to DNA-repair protein XRCC1;X-ray repair cross complementing protein 1 variant;cDNA FLJ56491, highly similar to DNA-repair protein XRCC1	XRCC1	P18887;B2RCY5;B4DTD3;Q59HH7;B4DEB2	17;12;4;4	34.9	4.21e-107	2.4133	40.357	31	92522000	0.42792	27.364	29	134670000	0.00285374	0.0111463
270	IPI00011550	Zinc finger CCHC domain-containing protein 3;ZCCHC3 protein	ZCCHC3;C20orf99	Q9NUD5;Q3B7J3	4	11.1	1.08e-19	2.3943	33.819	4	3881400	1.9798	26.059	5	3646400	0.0182453	0.0440474
166	IPI00007004	RRP15-like protein;Ribosomal RNA-processing protein 15;RRP15 protein;cDNA FLJ75605, highly similar to Homo sapiens CGI-115 protein (CGI-115), mRNA	RRP15;KIAA0507;CGI-115	Q9Y3B9;A0JLN3;A8K201	9	32.6	4.79e-27	2.3779	19.146	16	21570000	2.8445	23.029	17	29397000	0.0191607	0.00222706
511	IPI00910443;IPI00024567;IPI00908955;IPI00908500;IPI00645965;IPI00909733;IPI00386308;IPI00383200;IPI00412788	cDNA FLJ61695, highly similar to Glioma tumor suppressor candidate region gene 2 protein;Glioma tumor suppressor candidate region gene 2 protein;p60;PreS1 binding protein;Glioma tumor suppressor candidate region gene 2;GLTSCR2 protein;cDNA FLJ58318, highly similar to Glioma tumor suppressor candidate region gene 2 protein;cDNA FLJ57014, highly similar to Glioma tumor suppressor candidate region g…	GLTSCR2	B4E1N4;Q9NZM5;Q53YP0;Q7L4X7;Q96CS0;B4DND9;B4E013;B4DVK1	7;7;6;5;5;5;1;1;1	16	5.26e-29	2.3038	36.969	13	27768000	1.772	99.199	17	43358000	0.00474195	0.0902592
742	IPI00101186;IPI00294794;IPI00940901	RRP12-like protein;cDNA FLJ12434 fis, clone NT2RM1000037, highly similar to Homo sapiens KIAA0690 protein;cDNA FLJ32052 fis, clone NTONG2001532, weakly similar to NEUROFILAMENT TRIPLET M PROTEIN;cDNA FLJ16235 fis, clone FEBRA2028516;cDNA FLJ58506	RRP12;KIAA0690	Q5JTH9-1;Q5JTH9;B3KMR5;B3KPQ2;B3KY97;B4DK00;Q5JTH9-2	22;21;21	19.6	8.65e-125	2.2918	15.31	24	34618000	3.1509	18.728	28	53788000	0.00501332	9.17e-05
532	IPI00025815;IPI00639819;IPI00910355;IPI00844544;IPI00868796	TAR DNA-binding protein 43;TDP43;TDP43 splice variant 1;cDNA, FLJ92755, highly similar to Homo sapiens TAR DNA binding protein (TARDBP), mRNA;cDNA FLJ57180, highly similar to TAR DNA-binding protein 43;TAR DNA binding protein variant;TAR DNA binding protein;cDNA FLJ58188, highly similar to TAR DNA-binding protein 43	TARDBP;TDP43;RP4-635E18.2-003	Q13148;A4GUK4;A4GUK5;B2R629;B4DRW3;Q53H27;B1AKP7;B4DJ45	8;7;4;2;2	22.8	8.23e-168	2.2679	15.462	14	42861000	1.0713	16.42	14	52358000	0.00560084	0.862822
960	IPI00074109;IPI00954230;IPI00218680;IPI00218681	TERF1-interacting nuclear factor 2;TRF1-interacting nuclear protein 2;(TRF1)-interacting nuclear factor 2 variant 1;cDNA FLJ53728, highly similar to TERF1-interacting nuclear factor 2;Full-length cDNA clone CS0DI083YG01 of Placenta of Homo sapiens (human)	TINF2;TIN2	Q9BSI4-1;Q9BSI4;B3W5Q7;B4DFJ1;Q9BSI4-2;Q86TZ8;Q9BSI4-3	6;6;6;3	16.2	2.49e-16	2.2662	65.523	3	1803900	0.71517	53.193	4	2309300	0.0267672	0.456798
843	IPI00171117;IPI00915783;IPI00916050	COMM domain-containing protein 1;Protein Murr1;cDNA FLJ56664, highly similar to COMM domain-containing protein 1;MURR1 variant;Putative uncharacterized protein C2orf5	COMMD1;C2orf5;MURR1	Q8N668;B4DFQ4;Q53EN2;Q53Q75	4;1;1	22.1	2.34e-76	2.2552	17.287	2	4614000	0.24304	104.35	4	5227400	0.0276652	0.00112582
312	IPI00013378;IPI00221295;IPI00798083	DNA topoisomerase 3-alpha;DNA topoisomerase III alpha;cDNA FLJ44921 fis, clone BRAMY3011581, highly similar to DNA topoisomerase 3-alpha (EC 5.99.1.2);cDNA FLJ77764;DNA topoisomerase;cDNA FLJ56242, highly similar to DNA topoisomerase 3-alpha (EC 5.99.1.2)	TOP3A;TOP3	Q13472-1;Q13472;A8K398;B4DK80;B4DSJ0;Q13472-2;C9JGM5	10;10;5	10	5.38e-31	2.2517	27.797	5	7996700	1.4941	46.242	12	24207000	0.0279572	0.229225
367	IPI00871891;IPI00016447	Putative uncharacterized protein COMMD8;COMM domain-containing protein 8	COMMD8;MDS022	A8MQB6;Q9NX08	7;7	54.1	6.49e-57	2.2105	15.576	4	6654100	0.27532	30	7	19145000	0.0316382	0.00301033
1395	IPI00549762;IPI00916609;IPI00735288;IPI00916935;IPI00917068	Non-homologous end-joining factor 1;Protein cernunnos;XRCC4-like factor	NHEJ1;XLF	Q9H9Q4-1;Q9H9Q4;C9JP77;Q9H9Q4-2;C9JL49;C9JWV4	4;4;2;2;2	13.7	2.12e-43	2.2065	58.773	3	3709700	3.084	9.0504	5	7488000	0.0320207	0.000997764
214	IPI00009032;IPI00916802;IPI00916922;IPI00917386;IPI00917205	Lupus La protein;Sjoegren syndrome type B antigen;La ribonucleoprotein;La autoantigen;Autoantigen La;La 4.1 protein;Ribonucleoprotein (La);Sjogren syndrome antigen B (Autoantigen La);Putative uncharacterized protein SSB;Sjogren syndrome antigen B (Autoantigen La), isoform CRA_c;SS-B/La protein	SSB;hCG_2005701	P05455;B5BUB5;Q14730;Q15367;Q53XJ4;Q9UMH5;Q9UMH6	16;16;9;6;5	43.9	2.31e-93	2.1917	15.849	22	61316000	1.8184	11.471	21	87505000	0.00797216	0.0448092
1513	IPI00797279;IPI00797945;IPI00942199	cDNA FLJ78091, highly similar to Homo sapiens ubiquitin-like, containing PHD and RING finger domains, 1 (UHRF1), mRNA;cDNA, FLJ95411, highly similar to Homo sapiens ubiquitin-like, containing PHD and RING finger domains, 1 (UHRF1), mRNA;Ubiquitin-like with PHD and ring finger domains 1;E3 ubiquitin-protein ligase UHRF1;Ubiquitin-like PHD and RING finger domain-containing protein 1;Ubiquitin-like-…	UHRF1;ICBP90;NP95;RNF106;hNp95;hCG_23497	A8K024;B2RBA9;Q2HIX7;Q96T88;A0JBR2;B4E0F9	33;33;33	49.6	0	2.1916	19.901	83	255950000	0.39878	33.231	87	438310000	0.00797585	0.00606325
601	IPI00029081;IPI00000156	DNA ligase 3;DNA ligase III;Polydeoxyribonucleotide synthase [ATP] 3;DNA ligase;Ligase III, DNA, ATP-dependent;LIG3 protein	LIG3	P49916-1;P49916;B7Z6I3;P49916-2;C4B7Q3;Q96DF0	43;40	45.7	0	2.1856	31.319	68	343330000	0.46985	31.457	88	630370000	0.00820046	0.0235314
1309	IPI00413500;IPI00852907;IPI00456702;IPI00796870;IPI00795578;IPI00908997	COMM domain-containing protein 4	COMMD4	Q9H0A8-1;Q9H0A8	5;5;2;2;2;1	33.7	1.11e-48	2.1712	27.15	3	8375900	0.30952	27.788	7	29354000	0.0356044	0.00705863
1465	IPI00655885;IPI00872094;IPI00384157	Tyrosyl-DNA phosphodiesterase 1;cDNA, FLJ96618, highly similar to Homo sapiens tyrosyl-DNA phosphodiesterase 1 (TDP1), mRNA;TDP1 protein;cDNA FLJ13452 fis, clone PLACE1003176, highly similar to Tyrosyl-DNA phosphodiesterase 1 (EC 3.1.4.-);Full-length cDNA clone CS0DI031YK16 of Placenta of Homo sapiens (human)	TDP1	Q9NUW8;B2RDI0;Q32Q25;Q9BRS7;B3KN41;Q86TV8	10;9;8	22.9	4.59e-63	2.1515	21.266	7	8722100	0.59561	34.605	12	40977000	0.0377772	0.24198
1233	IPI00465222;IPI00937706;IPI00373870;IPI00411592;IPI00910580	Chromodomain-helicase-DNA-binding protein 3;ATP-dependent helicase CHD3;Mi-2 autoantigen 240 kDa protein;Mi2-alpha;Zinc finger helicase;cDNA FLJ43940 fis, clone TESTI4014175, highly similar to Chromodomain helicase-DNA-binding protein 3 (EC 3.6.1.-);cDNA FLJ59330, highly similar to Chromodomain helicase-DNA-binding protein 3 (EC 3.6.1.-);CHD3 protein	CHD3	Q12873-1;Q12873;B3KWV4;B4DLC6;Q2TAZ1;Q12873-2	5;5;5;5;1	3	9.34e-64	2.1485	19.369	6	2776200	1.0002	24.866	6	17187000	0.0381196	0.963604
1343	IPI00438212;IPI00438213;IPI00953630;IPI00783187;IPI00551012	Protection of telomeres protein 1;POT1-like telomere end-binding protein;cDNA FLJ58706, highly similar to Protection of telomeres 1;Protection of telomeres protein 1 variant 5;Protection of telomeres protein 1 variant 3;POT1 protection of telomeres 1 homolog (S. pombe), isoform CRA_a;Putative uncharacterized protein POT1;Protection of telomeres protein 1 variant 2	POT1	Q9NUX5-1;Q9NUX5;B7Z7M5;Q5MJ32;Q5MJ34;Q9NUX5-2;C9J390;A8MTK3;C9J7R6;Q5MJ35	2;2;2;2;1	3.3	2.22e-08	2.1291	43.458	2	484880	0.95448	22.245	2	1729100	0.0404103	0.942541
1498	IPI00784464;IPI00883590;IPI00646410;IPI00783535	Flavin-containing amine oxidase domain-containing protein 1;Amine oxidase (Flavin containing) domain 1;Amine oxidase (Flavin containing) domain 1, isoform CRA_b;AOF1 protein	AOF1;RP11-204B7.3-003;RP11-204B7.3-004;RP11-204B7.3-002;hCG_2039567	Q8NB78-1;Q8NB78;A2A2C5;A2A2C4;Q8NB78-2;Q8NB78-4;A2A2C6;Q08EI0	14;12;11;11	19.4	6.81e-66	2.1231	16.251	17	18062000	0.77511	22.955	17	37358000	0.0411463	0.577707
549	IPI00026277;IPI00937353	Zinc finger and BTB domain-containing protein 7B;Zinc finger protein 67 homolog;Zinc finger and BTB domain-containing protein 15;Zinc finger protein Th-POK;T-helper-inducing POZ/Krueppel-like factor;Krueppel-related zinc finger protein cKrox;cDNA FLJ77991, highly similar to Homo sapiens zinc finger and BTB domain containing 7B, mRNA;cDNA FLJ55472, highly similar to Zinc finger and BTB domain-cont…	ZBTB7B;ZBTB15;ZFP67	O15156;A8K6F4;B4E3K5	10;9	23.2	2.53e-42	2.0682	23.052	22	208750000	1.3208	15.3	18	172040000	0.0141025	0.368982
1235	IPI00375358;IPI00375359;IPI00940280;IPI00942203;IPI00382816;REV__IPI00939884	Replication factor C subunit 1;Activator 1 subunit 1;Replication factor C large subunit;RF-C 140 kDa subunit;Activator 1 140 kDa subunit;Activator 1 large subunit;DNA-binding protein PO-GA;LLDBP	RFC1;RFC140;LLDBP	P35251-1;P35251;P35251-2;Q14756	39;39;14;3;2;1	39	0	2.0441	15.953	81	210790000	1.3384	16.96	102	565310000	0.0157567	0.345037
1216	IPI00333015	Spectrin beta chain, brain 1;Spectrin, non-erythroid beta chain 1;Beta-II spectrin;Fodrin beta chain;Spectrin, beta, non-erythrocytic 1;Spectrin, beta, non-erythrocytic 1, isoform CRA_h;Beta II spectrin-short isoform	SPTBN1;SPTB2;hCG_17370	Q01082-3;Q01082;B2RP63;Q8WYB3	2	1.6	0	2.0418	327.8	2	4922000	1.9819	303.22	2	12509000	0.0525517	0.0437274
693	IPI00045914;IPI00640931;IPI00477898	Msx2-interacting protein;SPEN homolog;SMART/HDAC1-associated repressor protein	SPEN;KIAA0929;MINT;SHARP	Q96T58	111;9;5	38.2	0	2.0387	22.82	172	290520000	0.36282	47.152	176	517570000	0.0161527	0.0025217
1157	IPI00304187;IPI00909372;IPI00944978;IPI00945927	RNA-binding protein 28;RNA-binding motif protein 28;cDNA FLJ51865, highly similar to RNA-binding protein 28;cDNA FLJ50221, highly similar to RNA-binding protein 28	RBM28	Q9NW13;B4DJ90;B4DU52	8;7;3;2	11.3	4.26e-39	2.0314	20.938	17	13616000	1.7533	46.035	13	31706000	0.0542225	0.0962217
1348	IPI00449049;IPI00953994;IPI00478427;IPI00477173	Poly [ADP-ribose] polymerase 1;ADPRT;NAD(+) ADP-ribosyltransferase 1;Poly[ADP-ribose] synthetase 1;Poly (ADP-ribose) polymerase 1;Poly (ADP-ribose) polymerase family, member 1, isoform CRA_a;cDNA, FLJ92658, highly similar to Homo sapiens poly (ADP-ribose) polymerase family, member 1 (PARP1), mRNA;cDNA FLJ53442, highly similar to Poly (ADP-ribose) polymerase 1 (EC 2.4.2.30);PARP1 protein;Poly(ADP-…	PARP1;ADPRT;PPOL;RP11-125A15.2-001;hCG_14746	P09874;B1ANJ4;B2R5W3;B4E0E1;Q05D33;Q96P95	71;18;6;6	57.6	0	2.0033	16.968	394	3689900000	0.51844	26.761	421	6808600000	0.0190034	0.0480549
337	IPI00014298;IPI00789042;IPI00789863	Periodic tryptophan protein 1 homolog;Keratinocyte protein IEF SSP 9502;cDNA FLJ51513, highly similar to Periodic tryptophan protein 1 homolog;PWP1 protein;Nuclear phosphoprotein similar to S. cerevisiae PWP1 variant;PWP1 homolog (S. cerevisiae);cDNA FLJ51512, highly similar to Periodic tryptophan protein 1 homolog	PWP1	Q13610;B4DJV5;Q05BL3;Q53FW9;Q6PIN4;Q6PKI5;Q86X79;Q9BV37;B4DNL1	7;7;4	19.2	5.12e-60	2.0018	13.536	9	18571000	1.6842	13.146	8	24844000	0.0592735	0.121728
1360	IPI00456940	60S ribosomal protein L7-like 1;cDNA FLJ77818;cDNA FLJ11842 fis, clone HEMBA1006652, highly similar to Ribosomal protein L7-like 1;cDNA FLJ51993, highly similar to Ribosomal protein L7-like 1;cDNA FLJ50850, highly similar to Ribosomal protein L7-like 1	RPL7L1	Q6DKI1;A8K5J5;B3KMP5;B7Z4G0;B7Z652	7	28	2.7e-14	1.959	14.081	9	14239000	1.9407	14.898	13	35761000	0.0674163	0.0504479
193	IPI00008223;IPI00642549;IPI00008219;IPI00479614;IPI00643078	UV excision repair protein RAD23 homolog B;XP-C repair-complementing complex 58 kDa protein;cDNA FLJ50817, highly similar to UV excision repair protein RAD23 homolog B;cDNA, FLJ79088, highly similar to UV excision repair protein RAD23 homolog B;UV excision repair protein RAD23 homolog B variant;RAD23-like protein B;cDNA FLJ56531, highly similar to UV excision repair protein RAD23 homolog B;RAD23 …	RAD23B;RP11-131A5.1-002	P54727;B7Z4W4;B7ZA74;Q53F10;Q7Z5K8;B4DEA3;Q5W0S5	6;5;1;1;1	16.4	1.74e-09	1.9295	32.887	5	9541000	1.2268	24.722	6	25083000	0.0736661	0.525938
1026	IPI00289086;IPI00021556;IPI00872049;IPI00607558;IPI00645302;IPI00032281	Uncharacterized protein C20orf112;Nucleolar protein 4;Nucleolar-localized protein;cDNA FLJ56029, highly similar to Nucleolar protein 4;cDNA FLJ54015, highly similar to Nucleolar protein 4	C20orf112;NOL4;NOLP;HRIHFB2255	Q96MY1-1;Q96MY1;O94818-1;O94818;B4DSQ0;B7Z3Z7;C9JX76;Q96MY1-2	5;3;3;3;2;2	13.8	4.69e-56	1.9279	11.552	10	23564000	1.2091	21.322	6	15562000	0.0740211	0.553629
803	IPI00164215	Testis-specific Y-encoded-like protein 1;cDNA FLJ60717, highly similar to Testis-specific Y-encoded-like protein 1;TSPYL protein	TSPYL1;TSPYL	Q9H0U9;B4DN10;Q6FI91	3	8.2	1.63e-09	1.9166	11.642	2	3793800	2.5108	27.54	3	6397700	0.0765764	0.00696559
942	IPI00217606;IPI00936727	Probable ATP-dependent RNA helicase DDX60;DEAD box protein 60;Putative uncharacterized protein;DDX60 protein;Putative uncharacterized protein DKFZp686E11248;cDNA: FLJ22680 fis, clone HSI10688;cDNA FLJ20035 fis, clone COL00213	DDX60;DKFZp686E11248	Q8IY21;Q53FU7;Q6B0F7;Q6MZF7;Q9H616;Q9NXV7	8;1	6.2	3.65e-17	1.8989	19.737	8	1198600	2.0218	32.064	6	3525000	0.0807553	0.0380658
1282	IPI00409607;IPI00893859;IPI00640562	Calmodulin-regulated spectrin-associated protein 1-like protein 1;cDNA FLJ44873 fis, clone BRAMY2023939, highly similar to Homo sapiens calmodulin regulated spectrin-associated protein 1-like 1 (CAMSAP1L1), mRNA;Calmodulin regulated spectrin-associated protein 1-like 1;cDNA FLJ38321 fis, clone FCBBF3024225, highly similar to Homo sapiens calmodulin regulated spectrin-associated protein 1-like 1 (…	CAMSAP1L1;KIAA1078;RP11-93N17.1-002	Q08AD1-1;Q08AD1;B3KX64;Q08AD1-3;B1APG5;B3KTI4;Q08AD1-2	2;2;2	1.5	1.04e-08	1.8984	2.2551	2	928220	1.1076	31.51	2	1523400	0.0808766	0.73415
506	IPI00024263;IPI00157541;IPI00552206	TATA box-binding protein-associated factor RNA polymerase I subunit A;TATA box-binding protein-associated factor 1A;TBP-associated factor RNA polymerase I 48 kDa;Transcription factor SL1;cDNA FLJ77843, highly similar to Homo sapiens TATA box binding protein (TBP)-associated factor, RNA polymerase I, A, 48kDa (TAF1A), transcript variant 1, mRNA;cDNA FLJ57856, highly similar to TATA box-binding pro…	TAF1A;RP11-378J18.2-005	Q15573-1;Q15573;A8K4K5;B4DS21;Q15573-2;Q5JRA7	12;9;7	29.6	4.77e-56	1.8808	19.809	12	27450000	1.9098	38.733	18	43737000	0.0332216	0.029525
907	IPI00215888;IPI00871803	Signal recognition particle 72 kDa protein;SRP72 protein;CaM kinase II isoform;Putative signal recognition particle;Putative uncharacterized protein DKFZp686A04192;Similar to signal recognition particle 72kDa	SRP72;DKFZp686A04192	O76094;A0PJJ5;O15302;Q0D2M6;Q71V07;Q7Z3C0;Q86X80	10;1	19.5	1.31e-84	1.8715	24.023	8	14647000	1.9724	21.324	9	21607000	0.0876724	0.0451939
1337	IPI00426728;IPI00426727;IPI00426729;IPI00719738;IPI00791172;IPI00791121;IPI00791816;IPI00792590;IPI00789432	Methyl-CpG-binding domain protein 4;Methyl-CpG-binding protein MBD4;Methyl-CpG-binding endonuclease 1;Mismatch-specific DNA N-glycosylase;cDNA FLJ61001, highly similar to Methyl-CpG-binding domain protein 4 (EC 3.2.2.-)	MBD4;MED1	O95243-2;O95243;O95243-1;B4DZN2;O95243-3	21;20;18;10;6;6;6;4;3	43.6	1.69e-112	1.8608	19.189	22	87687000	0.39794	44.676	24	162640000	0.0363682	0.00595029
597	IPI00028955;IPI00943616;IPI00741996	Ribosome biogenesis protein BOP1;Block of proliferation 1 protein;cDNA FLJ78061, highly similar to Homo sapiens block of proliferation 1, mRNA;cDNA, FLJ96693, highly similar to Homo sapiens block of proliferation 1 (BOP1), mRNA;cDNA FLJ56617, highly similar to Ribosome biogenesis protein BOP1;BOP1 protein;KM-PA-2 protein	BOP1;KIAA0124;KM-PA-2	Q14137;A8K3R2;B2RDN4;B4DEN9;Q4G0D9;Q6DKJ9;Q96Q25	11;11;11	21.2	4.34e-79	1.8325	43.986	17	87730000	2.4294	56.498	13	85310000	0.0413197	0.0026089
1429	IPI00604620;IPI00444262;IPI00183526;IPI00916188;IPI00917429;IPI00916991;IPI00916036	Nucleolin;Protein C23;cDNA FLJ10452 fis, clone NT2RP1000966, highly similar to NUCLEOLIN;Nucleolin, isoform CRA_c;cDNA FLJ38578 fis, clone HCHON2007674, highly similar to NUCLEOLIN;cDNA FLJ45706 fis, clone FEBRA2028457, highly similar to Nucleolin;NCL protein	NCL;hCG_33980	P19338;B3KM80;B3KTP9;Q6ZS99;C9JWL1;Q9BQ02;C9JFE9	33;28;20;18;5;5;5	36.6	0	1.8313	18.483	127	1608900000	1.4908	26.17	129	2611300000	0.0415435	0.187505
1250	IPI00385712;IPI00856089	Transcription termination factor 1;TTF-I;RNA polymerase I termination factor;cDNA FLJ56521, highly similar to Homo sapiens transcription termination factor, RNA polymerase I (TTF1), mRNA;Putative uncharacterized protein TTF1	TTF1	Q15361;B4DZG2;B5MDJ2	4;4	5.3	1.64e-37	1.8213	64.232	7	4764100	1.7549	72.826	6	9914700	0.101891	0.095697
1468	IPI00657757;IPI00926645;IPI00925523	Zinc finger protein with KRAB and SCAN domains 1;Zinc finger protein 36;Zinc finger protein KOX18;Zinc finger protein 36 (KOX 18);Zinc finger with KRAB and SCAN domains 1, isoform CRA_b;cDNA FLJ30114 fis, clone BNGH42000532, highly similar to Zinc finger with KRAB and SCAN domain-containing protein 1;cDNA FLJ34152 fis, clone FCBBF3012901, highly similar to Zinc finger with KRAB and SCAN domain-co…	ZKSCAN1;KOX18;ZNF139;ZNF36;hCG_2024096;tcag7.609	P17029;A4D294;B3KNP9;B3KRF7;B3KVN6	1;1;1	3	0.00093897	1.8194	21.026	2	447000	1.7115	8.7211	2	635820	0.102471	0.110957
1184	IPI00306642;IPI00929259;IPI00953458;IPI00747916	WD repeat and SOF domain-containing protein 1;Putative uncharacterized protein WDSOF1;cDNA FLJ10831 fis, clone NT2RP4001148, highly similar to Homo sapiens WD repeats and SOF1 domain containing (WDSOF1), mRNA	WDSOF1;HSPC064	Q9NV06-1;Q9NV06;A6NNZ9;B3KME9	6;5;1;1	11.2	1.99e-27	1.8147	11.57	6	11741000	1.6793	10.379	5	14075000	0.103921	0.123765
1064	IPI00293331	Ribonucleases P/MRP protein subunit POP1;Processing of 1, ribonuclease P/MRP subunit (S. cerevisiae)	POP1;KIAA0061	Q99575;Q96F88	25	32.8	2.98e-165	1.7918	34.13	61	84012000	1.7278	23.889	65	181280000	0.0496002	0.0673525
734	IPI00097492;IPI00478631;IPI00910673	Zinc finger protein 512;cDNA FLJ52441, highly similar to Zinc finger protein 512;cDNA FLJ53912, highly similar to Zinc finger protein 512;cDNA, FLJ78910, highly similar to Zinc finger protein 512;Putative uncharacterized protein DKFZp666L156;ZNF512 protein;cDNA FLJ53832, highly similar to Zinc finger protein 512;cDNA, FLJ79198, highly similar to Zinc finger protein 512;Zinc finger protein 512, is…	ZNF512;KIAA1805;DKFZp666L156;hCG_1784442	Q96ME7;B4DES6;B4DSM5;B7Z9P6;Q658M0;Q86XK6;B4E0X7	11;11;7	24.2	3.18e-84	1.7901	13.255	11	24610000	1.8313	30.187	16	37723000	0.111842	0.0736295
1313	IPI00414236;IPI00941760;IPI00844241;IPI00640561;IPI00414234;IPI00414235;IPI00746950;IPI00456700;IPI00414237;IPI00414238;IPI00940677;IPI00954505;IPI00647822	MutY homolog (E. coli);A/G-specific adenine DNA glycosylase;MutY homolog;MutY homolog (HMYH);MYHbeta	MUTYH;RP4-534D1.2-006;MYH;RP4-534D1.2-005;hMYH;RP4-534D1.2-019;MYHbeta	Q5T411;Q9UIF7-1;Q9UIF7;Q5T412;Q9UIF7-2;Q9UIF7-3;Q9UIF7-4;Q9UIF7-5;Q9UIF7-6;Q9ULY0;Q9UIF7-7;Q5T413;Q8TDZ3	9;9;9;9;9;9;9;9;9;6;5;4;2	21.9	4.51e-51	1.7898	10.59	8	19070000	1.4491	16.696	7	14236000	0.111942	0.265187
347	IPI00014925;IPI00942078;IPI00789950	ATP-dependent DNA helicase Q4;RecQ protein-like 4;RTS	RECQL4;RECQ4	O94761;C9JFV7	2;2;2	2.5	2.68e-07	1.7871	9.9701	2	265340	1.8566	23.19	2	331340	0.112847	0.0674812
1189	IPI00307591;IPI00853436	Zinc finger protein 609	ZNF609;KIAA0295	O15014	11;4	13.7	4.54e-81	1.7597	52.199	7	11620000	0.80198	70.873	11	41259000	0.122447	0.633083
780	IPI00152510;IPI00879999;IPI00797938;IPI00031637	Putative uncharacterized protein DDX54;ATP-dependent RNA helicase DDX54;DEAD box protein 54;ATP-dependent RNA helicase DP97;DEAD box RNA helicase 97 kDa	DDX54	B9ZVP3;Q8TDD1	24;24;5;1	34.1	2.27e-170	1.7548	35.572	57	150000000	1.8057	36.307	57	231930000	0.0584983	0.0474624
885	IPI00182757;IPI00873406;IPI00941031	Protein KIAA1967;Deleted in breast cancer gene 1 protein;p30 DBC;cDNA FLJ38393 fis, clone FEBRA2007212	KIAA1967;DBC1	Q8N163-1;Q8N163;B3KTJ9;Q8N163-2	10;10;4	13.3	4.99e-40	1.7531	24.326	11	8206700	1.144	19.295	10	13345000	0.124876	0.665153
1321	IPI00792312;IPI00418336;IPI00477093;IPI00645811;IPI00644073	Integrator complex subunit 3	INTS3;C1orf193;C1orf60	Q68E01-1;Q68E01;Q68E01-2;Q68E01-3	5;5;4;1;1	5.3	2.53e-12	1.7504	29.797	4	2400000	0.85969	11.048	2	2457200	0.125883	0.752303
1198	IPI00328306;IPI00953423;IPI00455725	Zinc finger CCCH domain-containing protein 11A;cDNA FLJ58196, highly similar to Zinc finger CCCH domain-containing protein 11A;ZC3H11A protein	ZC3H11A;KIAA0663;ZC3HDC11A	O75152;B4DLG2;Q0D2N5	3;3;1	5.2	9.41e-07	1.7476	34.906	3	2420900	1.2748	5.5822	2	2138600	0.126936	0.456368
556	IPI00026606	Surfeit locus protein 6;cDNA FLJ30322 fis, clone BRACE2006703, highly similar to Surfeit locus protein 6	SURF6;SURF-6	O75683;B3KNS8	5	14.7	8.39e-10	1.7422	29.197	6	9891900	2.8949	29.532	7	16053000	0.12899	0.00187865
1463	IPI00654555;IPI00872909;IPI00294891;IPI00797590;IPI00798219	Putative ribosomal RNA methyltransferase NOP2;Nucleolar protein 2 homolog;Nucleolar protein 1;Proliferating-cell nucleolar antigen p120;Proliferation-associated nucleolar protein p120;NOP2 protein;Putative uncharacterized protein NOP2	NOP2;NOL1	P46087-1;P46087;Q3KQS4;P46087-2;Q05BA7;A8MQ38	13;12;11;3;2	17.8	1.48e-124	1.74	37.224	16	57758000	1.78	38.239	17	113770000	0.0624705	0.0533015
378	IPI00017203;IPI00654894	RecQ-mediated genome instability protein 1;BLM-associated protein of 75 kDa;FAAP75	RMI1;C9orf76	Q9H9A7	6;5	12.2	1.72e-15	1.7343	32.071	4	1104400	1.2108	46.244	7	12217000	0.132053	0.550921
382	IPI00017303;IPI00893933;IPI00940797;IPI00941267;IPI00940255;IPI00942143;IPI00942418;IPI00783458;IPI00783348;IPI00816513	DNA mismatch repair protein Msh2;MutS protein homolog 2;cDNA FLJ57316, highly similar to DNA mismatch repair protein Msh2;cDNA FLJ51193, highly similar to DNA mismatch repair protein Msh2;MutS homolog 2 variant;Putative uncharacterized protein MSH2;cDNA FLJ50998, highly similar to DNA mismatch repair protein Msh2;cDNA FLJ51069, highly similar to DNA mismatch repair protein Msh2;Mutant mismatch re…	MSH2	P43246;B4DL39;B4E2Z2;Q53FK0;Q53GS1;Q53RU4;B4DN49;B4DSB9;C9J809;Q6VBB7	22;20;19;18;16;12;12;11;7;4	28.2	1.27e-231	1.7281	13.327	22	50690000	1.3291	14.096	29	128370000	0.0658502	0.357524
97	IPI00003965;IPI00646721;IPI00922910	Ubiquitin carboxyl-terminal hydrolase 7;Ubiquitin thioesterase 7;Ubiquitin-specific-processing protease 7;Deubiquitinating enzyme 7;Herpesvirus-associated ubiquitin-specific protease;Ubiquitin carboxyl-terminal hydrolase	USP7;HAUSP	Q93009;B7Z7T5;B7Z815;B7Z855;B7ZAX6;Q6U8A4	8;8;1	8.4	1.5e-15	1.7201	38.37	7	4558400	0.85315	20.17	11	13159000	0.137738	0.738845
1210	IPI00329605	DNA mismatch repair protein Msh3;Divergent upstream protein;Mismatch repair protein 1;MutS homolog 3 (E. coli);cDNA FLJ75589, highly similar to Homo sapiens mutS homolog 3 (E. coli) (MSH3), mRNA	MSH3;DUC1;DUG	P20585;A1L480;A8K1E1	34	36.3	2.51e-141	1.7196	30.62	39	25048000	1.2831	42.905	55	109210000	0.137942	0.424859
587	IPI00028064	Cathepsin G	CTSG	P08311	13	53.3	1.02e-166	1.7174	12.242	28	176760000	1.4634	19.835	27	241410000	0.0690376	0.209949
644	IPI00031651;IPI00947406;IPI00892559;IPI00892533	Uncharacterized protein C7orf50	C7orf50;FP15621	Q9BRJ6;C9JQV0;C9JVE1;C9JC81	6;6;5;5	42.3	3.25e-62	1.7143	17.696	6	9231700	1.7444	21.527	7	16704000	0.140127	0.0991916
504	IPI00024214;IPI00216552	Telomeric repeat-binding factor 2;TTAGGG repeat-binding factor 2;Telomeric DNA-binding protein	TERF2;TRBF2;TRF2	Q15554-1;Q15554;Q15554-2	16;10	36.4	7.15e-98	1.7096	18.245	19	76577000	1.4115	30.847	21	134940000	0.0714533	0.259084
1021	IPI00247583;IPI00940766;IPI00845507;IPI00397713;IPI00879165;IPI00399374	60S ribosomal protein L21;RPL21 protein;Ribosomal protein L21;Ribosomal protein L21, isoform CRA_a;cDNA, FLJ92056, Homo sapiens ribosomal protein L21 (RPL21), mRNA;Ribosomal protein L21 variant	RPL21;RP11-428O18.5-001;hCG_2020044	P46778;Q6IAX2;C9JHA8;Q59GK9	4;3;3;3;3;1	31.9	1.75e-41	1.7067	11.423	6	30653000	1.6029	10.949	5	45939000	0.0723718	0.116586
1038	IPI00290684;IPI00644522	Bifunctional polynucleotide phosphatase/kinase;Polynucleotide kinase-3'-phosphatase;DNA 5'-kinase/3'-phosphatase;Polynucleotide 3'-phosphatase;2'(3')-polynucleotidase;Polynucleotide 5'-hydroxyl-kinase;PNKP protein	PNKP	Q96T60;Q9BUL2	10;9	25.5	3.77e-58	1.7004	20.219	10	17952000	0.38075	16.632	13	35162000	0.146017	0.0269785
794	IPI00156793	DNA repair protein complementing XP-C cells;Xeroderma pigmentosum group C-complementing protein;p125;cDNA FLJ76216, highly similar to Homo sapiens xeroderma pigmentosum, complementation group C (XPC), mRNA	XPC;XPCC	Q01831;A8K146	1	2	3.82e-46	1.6871	14.741	14	7659100	0.99071	15.812	19	33500000	0.151876	0.985517
359	IPI00015922;IPI00741295;IPI00947140;IPI00947494;IPI00908468;IPI00945730;IPI00947301;IPI00947308;IPI00946585;IPI00946979;IPI00738767;IPI00941240;IPI00946446;IPI00946280	Integrator complex subunit 6;Protein deleted in cancer 1;Protein DDX26;DBI-1;Integrator complex subunit 6, isoform CRA_a;Putative uncharacterized protein INTS6;cDNA FLJ56547, highly similar to Homo sapiens DEAD/H (Asp-Glu-Ala-Asp/His) box polypeptide 26 (DDX26), mRNA	INTS6;DBI1;DDX26;DDX26A	Q9UL03-1;Q9UL03;A8MV98;B4DL13	5;5;3;2;3;3;2;3;3;2;2;2;2;2	6.9	4.52e-16	1.6832	32.914	7	4660400	1.1623	9.1183	4	4010100	0.153636	0.632258
944	IPI00217686	Putative rRNA methyltransferase 3;rRNA (uridine-2'-O-)-methyltransferase 3;cDNA FLJ53449, highly similar to rRNA methyltransferase 3 (EC 2.1.1.-)	FTSJ3;SB92	Q8IY81;B4DKU3	18	28.1	5.13e-196	1.6818	46.545	52	196770000	1.7298	26.508	43	204710000	0.0807337	0.0667544
170	IPI00007089	Ribosome biogenesis protein NSA2 homolog;TGF-beta-inducible nuclear protein 1;Hairy cell leukemia protein 1;TGF beta-inducible nuclear protein 1;TGF-beta inducible nuclear protein;cDNA, FLJ94393, Homo sapiens TGF beta-inducible nuclear protein 1 (TINP1), mRNA	TINP1;HUSSY-29;CDK105;hCG_38199	O95478;Q5J7U2	2	9.2	0.00069838	1.6758	53.636	2	189530	1.0804	14.926	2	616860	0.157031	0.788742
210	IPI00008961	Telomeric repeat-binding factor 2-interacting protein 1;TRF2-interacting telomeric protein Rap1;cDNA FLJ60801, highly similar to Telomeric repeat-binding factor 2-interacting protein 1;Dopamine receptor interacting protein 5;Telomeric repeat binding factor 2, interacting protein, isoform CRA_a	TERF2IP;RAP1;PP8000;DRIP5;hCG_1981953	Q9NYB0;B4DQN4;Q4W4Y2	8	30.3	2.73e-140	1.6622	15.352	4	11252000	1.4069	26.352	13	33972000	0.163458	0.303465
221	IPI00009303;IPI00658131;IPI00853148;IPI00658194;IPI00853345;IPI00644914;IPI00853625;IPI00853561;IPI00852711;IPI00853280;IPI00553148;IPI00894289;IPI00894536;IPI00892781	DNA-binding protein RFX5;Regulatory factor X 5;cDNA, FLJ92591, highly similar to Homo sapiens regulatory factor X, 5 (influences HLA class IIexpression) (RFX5), mRNA;cDNA FLJ52375, highly similar to DNA-binding protein RFX5;Regulatory factor X, 5 variant;Putative uncharacterized protein DKFZp586K091;Regulatory factor X, 5 (Influences HLA class II expression)	RFX5;DKFZp586K091;RP11-126K1.5-008	P48382;B2R5R9;B7Z848;Q53EW3;Q9UG77;A2A3Q4	19;19;9;7;6;5;5;5;4;4;1;1;1;1	41.9	6.77e-162	1.6608	19.445	13	34915000	0.68511	58.747	19	59200000	0.08849	0.245384
602	IPI00029095;IPI00922297;IPI00647724;IPI00641864	Transcription factor Dp-1;E2F dimerization partner 1;DRTF1-polypeptide 1;cDNA FLJ50802, highly similar to Transcription factor Dp-1;cDNA FLJ53077, moderately similar to Transcription factor Dp-1	TFDP1;DP1;RP11-230F18.1-005	Q14186;B4DLQ9;B7Z569;Q5JSB5	5;3;3;2	21.7	4.14e-160	1.6589	22.851	7	14465000	0.64803	17.748	11	38589000	0.165055	0.330226
1373	IPI00470885;IPI00784933;IPI00793286;IPI00953588;IPI00829662;IPI00514228;IPI00480149;IPI00783138	Rho GTPase-activating protein 19;Rho-type GTPase-activating protein 19;Putative uncharacterized protein ARHGAP19;cDNA FLJ35997 fis, clone TESTI2015042, weakly similar to RHO-GTPASE-ACTIVATING PROTEIN 1	ARHGAP19	Q14CB8-2;Q14CB8;A8MSI0;Q14CB8-1;Q14CB8-7;C9IZI4;Q14CB8-6;Q14CB8-3;A6NM92;Q8NA01;Q14CB8-5	15;15;14;14;14;13;9;4	42.6	3.48e-179	1.6546	20.399	30	56594000	1.5012	22.221	27	84744000	0.0909113	0.179567
108	IPI00607584;IPI00005024;IPI00908888;IPI00909101	Myb-binding protein 1A;cDNA FLJ60422, highly similar to Myb-binding protein 1A;cDNA FLJ57836, highly similar to Myb-binding protein 1A	MYBBP1A;P160	Q9BQG0-2;Q9BQG0;Q9BQG0-1;B4DE42;B4DZZ1	18;18;12;1	14.9	6.51e-64	1.65	23.007	25	17104000	1.9158	40.153	24	28523000	0.169437	0.0549937
747	IPI00102815;IPI00843861	Nucleolar complex protein 3 homolog;NOC3-like protein;Nucleolar complex-associated protein 3-like protein;Factor for adipocyte differentiation 24;cDNA FLJ77615, highly similar to Homo sapiens nucleolar complex associated 3 homolog (S. cerevisiae) (NOC3L), mRNA;cDNA FLJ59781, highly similar to Nucleolar complex protein 3 homolog;Putative uncharacterized protein NOC3L	NOC3L;AD24;C10orf117;FAD24	Q8WTT2;A8K905;B4DXL4;A6NJZ9	8;8	15.1	1.25e-108	1.6358	17.17	10	7929700	1.3983	12.144	12	13555000	0.17666	0.311844
635	IPI00031521;IPI00373882;IPI00940107	Replication factor C subunit 3;Activator 1 subunit 3;Replication factor C 38 kDa subunit;Activator 1 38 kDa subunit;cDNA FLJ60629, highly similar to Replication factor C subunit 3;Replication factor C 3 isoform 1 variant;Replication factor C (Activator 1) 3, 38kDa;Putative uncharacterized protein RFC3	RFC3	P40938;B4DKE6;Q53HK8;Q5U0C2;C9JU95;A8MX32	30;25;25	73.6	0	1.634	49.773	58	358950000	1.2708	23.441	63	455920000	0.0994123	0.444488
386	IPI00017381;IPI00925945;IPI00792595;IPI00924613;IPI00925397;IPI00795756;IPI00925227;IPI00924737;IPI00927827;IPI00925652	Replication factor C subunit 4;Activator 1 subunit 4;Replication factor C 37 kDa subunit;Activator 1 37 kDa subunit;cDNA FLJ60688, highly similar to Replication factor C subunit 4;Replication factor C (Activator 1) 4, 37kDa, isoform CRA_b	RFC4;hCG_2021077	P35249;C9JZI1;B4DM41;C9J8M3;C9JTT7	26;23;23;17;15;10;8;8;7;3	64.2	0	1.6309	21.103	53	409070000	1.2601	17.818	50	503090000	0.100755	0.462137
1256	IPI00394668;IPI00394665;IPI00760588;IPI00025057;IPI00025058	Double-stranded RNA-specific adenosine deaminase;136 kDa double-stranded RNA-binding protein;P136;K88DSRBP;Interferon-inducible protein 4;cDNA FLJ61696, highly similar to Double-stranded RNA-specific adenosine deaminase (EC 3.5.4.-);Adenosine deaminase, RNA-specific;Adenosine deaminase, RNA-specific, isoform CRA_a;Adenosine deaminase, RNA-specific isoform ADAR-a variant;Truncated adenosine deamin…	ADAR;ADAR1;DSRAD;G1P1;IFI4;RP11-61L14.5-002;hCG_18813	P55265-4;P55265;P55265-1;B7Z8Y3;P55265-5;B1AQQ9;Q59EC0;P55265-2;P55265-3;A2IBT1;A2IBT2	4;4;4;3;3	4.1	6.85e-28	1.6204	22.699	5	4217100	1.3219	50.707	6	2725700	0.184824	0.395652
1317	IPI00414779;IPI00555651;IPI00941474	DNA excision repair protein ERCC-6;ATP-dependent helicase ERCC6;Cockayne syndrome protein CSB;Excision repair cross-complementing rodent repair deficiency, complementation group 6;cDNA FLJ57242, highly similar to DNA excision repair protein ERCC-6 (EC 3.6.1.-);Excision repair cross-complementing rodent repair deficiency, complementation group 6 variant	ERCC6;CSB	Q03468;A0JP10;B4DZN6;Q59FF6	10;6;2	8.6	1.75e-31	1.62	22.059	4	5467700	2.1054	18.909	7	11940000	0.185041	0.0284571
474	IPI00022613;IPI00743803	Nucleolar protein 14;Nucleolar complex protein 14;cDNA FLJ76065;NOP14 protein	NOP14;C4orf9;NOL14;RES4-25	P78316-1;P78316;A8KA74;P78316-2;Q96GC8	27;25	32.6	3.61e-152	1.6101	18.399	81	271510000	1.7917	18.367	76	428830000	0.110209	0.0505623
551	IPI00026317	Zinc finger and BTB domain-containing protein 7A;Leukemia/lymphoma-related factor;Factor that binds to inducer of short transcripts protein 1;Factor binding IST protein 1;HIV-1 1st-binding protein 1;TTF-I-interacting peptide 21;POZ and Krueppel erythroid myeloid ontogenic factor	ZBTB7A;FBI1;LRF;ZBTB7	O95365	7	23.6	1.54e-114	1.6061	9.652	4	12771000	0.55264	7.0938	6	24331000	0.192726	0.178821
764	IPI00107486;IPI00218240;IPI00334604;IPI00790144;IPI00470433	Probable histone-lysine N-methyltransferase NSD2;Nuclear SET domain-containing protein 2;Wolf-Hirschhorn syndrome candidate 1 protein;Multiple myeloma SET domain-containing protein;Protein trithorax-5;Wolf-Hirschhorn syndrome candidate 1;cDNA FLJ77008, highly similar to Homo sapiens Wolf-Hirschhorn syndrome candidate 1 (WHSC1), transcript variant 7, mRNA;Wolf-Hirschhorn syndrome candidate 1, isof…	WHSC1;KIAA1090;MMSET;NSD2;TRX5;RP11-262P20.3-004;hCG_18087	O96028-3;O96028;A2A2T4;O96028-1;O96028-5;Q05CW4;O96028-6	11;10;10;7;4	21	1.36e-137	1.6048	67.105	12	36845000	1.2194	65.498	15	55232000	0.112748	0.534241
880	IPI00181617;IPI00658072;IPI00930315;IPI00930357;IPI00514231;IPI00945774	RNA-binding protein 34;RNA-binding motif protein 34;Novel protein	RBM34;KIAA0117;RP11-739C15.1-008;RP11-739C15.1-007	P42696-1;P42696;A2A2V2;P42696-2;Q5TCT4	7;7;7;5;4;2	19.8	1.22e-29	1.6048	26.153	12	17136000	1.4697	23.078	12	17121000	0.19346	0.248131
1047	IPI00291416;IPI00873011;IPI00908399;IPI00807704;IPI00893654;IPI00913908;IPI00893668;IPI00893525	TATA box-binding protein-associated factor RNA polymerase I subunit B;TATA box-binding protein-associated factor 1B;TBP-associated factor RNA polymerase I 63 kDa;Transcription factor SL1;cDNA FLJ60261, highly similar to Homo sapiens TATA box binding protein (TBP)-associated factor, RNA polymerase I, B, mRNA;Putative uncharacterized protein TAF1B	TAF1B	Q53T94-1;Q53T94;B4DI42;A8MY56;A8MYS1;Q53T94-2	8;7;7;7;3;3;3;1	17.7	1.88e-58	1.6028	25.849	10	15793000	1.7978	29.406	12	35320000	0.194594	0.0826178
263	IPI00010890	Regulatory factor X-associated protein;RFX DNA-binding complex 36 kDa subunit	RFXAP	O00287	3	13.2	1.22e-16	1.6023	33.078	6	4569000	0.66814	27.05	4	4735200	0.194879	0.366789
1062	IPI00293078	Probable ATP-dependent RNA helicase DDX27;DEAD box protein 27;DEAD box polypeptide 27;cDNA FLJ61659, highly similar to Probable ATP-dependent RNA helicase DDX27 (EC 3.6.1.-);DDX27 protein;DEAD (Asp-Glu-Ala-Asp) box polypeptide 27 variant	DDX27;RHLP;HSPC259;PP3241	Q96GQ7;B3GQE6;B7Z6D5;Q3MI07;Q53G15	19	23	6.41e-80	1.6019	21.83	29	56056000	1.6304	34.034	25	77502000	0.11416	0.103478
525	IPI00025347;IPI00790725;IPI00792804;IPI00794141	Probable ribosome biogenesis protein NEP1;Nucleolar protein EMG1 homolog;Protein C2f;cDNA FLJ76620, highly similar to Homo sapiens C2f protein (C2F), mRNA;cDNA FLJ60792, highly similar to Probable ribosome biogenesis protein NEP1;cDNA FLJ56921, highly similar to Probable ribosome biogenesis protein NEP1;EMG1 nucleolar protein homolog (S. cerevisiae), isoform CRA_a	EMG1;C2F;hCG_25956	Q92979;A8K6D2;B4DQC7;B4DP65	12;10;6;3	57.8	1.29e-74	1.6011	29.577	21	34907000	1.4591	13.378	21	95941000	0.114552	0.213681
282	IPI00012225	TATA box-binding protein-associated factor RNA polymerase I subunit D;TATA box-binding protein-associated factor 1D;TBP-associated factor RNA polymerase I 41 kDa	TAF1D;JOSD3	Q9H5J8	4	16.5	3.91e-26	1.5941	14.932	9	11150000	1.6928	24.093	8	13520000	0.199603	0.118231
641	IPI00031612;IPI00163111;IPI00798138;IPI00790412	rRNA-processing protein UTP23 homolog;Chromosome 8 open reading frame 53, isoform CRA_a;cDNA, FLJ96884	UTP23;C8orf53;hCG_1640093	Q9BRU9-1;Q9BRU9;B2RE25;Q9BRU9-2	6;3;2;1	28.1	1.59e-97	1.5939	16.464	11	37443000	1.5674	14.032	14	41649000	0.118141	0.180114
1488	IPI00748962				1	6.2	1.02e-32	1.5924	40.231	2	17322000	1.1282	4.1104	4	32671000	0.200595	0.694523
648	IPI00031812;IPI00643351;IPI00450235;IPI00031801;IPI00219148;IPI00479509;IPI00219147;IPI00643807;IPI00555698;IPI00250153;IPI00784202;IPI00556023;IPI00790453	Nuclease-sensitive element-binding protein 1;Y-box-binding protein 1;Y-box transcription factor;YB-1;CCAAT-binding transcription factor I subunit A;Enhancer factor I subunit A;DNA-binding protein B;YBX1 protein;Nuclease sensitive element binding protein-1	YBX1;NSEP1;YB1	P67809;A0JLU4;Q05D43;Q6PKI6;Q7KZ24	12;11;9;5;5;5;5;5;5;4;4;1;1	50.3	0	1.5917	23.404	20	216130000	1.4642	25.221	24	206160000	0.119258	0.209261
633	IPI00031514;IPI00373883;IPI00925306;IPI00908568;IPI00924976	Replication factor C subunit 5;Activator 1 subunit 5;Replication factor C 36 kDa subunit;Activator 1 36 kDa subunit;cDNA FLJ76127, highly similar to Homo sapiens replication factor C (activator 1) 5, 36.5kDa (RFC5), transcript variant 1, mRNA;Replication factor C 5 isoform 1 variant;RFC5 protein;cDNA FLJ77120, highly similar to Homo sapiens replication factor C (activator 1) 5, 36.5kDa (RFC5), tr…	RFC5	P40937;A8K3S0;Q59GW7;Q6LES9;A8K4Z2;A8MZ62	22;22;22;17;6	65.6	0	1.5903	17.612	39	259260000	1.2115	19.153	46	386530000	0.119974	0.54916
613	IPI00029728;IPI00642906;IPI00442420;IPI00745781;IPI00745711	TFIIH basal transcription factor complex helicase subunit;DNA repair protein complementing XP-D cells;Xeroderma pigmentosum group D-complementing protein;CXPD;DNA excision repair protein ERCC-2;Excision repair cross-complementing rodent repair deficiency, complementation group 2 (Xeroderma pigmentosum D);Putative uncharacterized protein ERCC2;cDNA FLJ57462, highly similar to TFIIH basal transcrip…	ERCC2;XPD;XPDC	P18074;Q7KZU6;A8MX75;B4E0F6;Q2TB79;Q6ZNQ5	7;7;7;5;4	13.7	1.29e-16	1.588	7.457	5	2684800	1.406	15.133	8	4638300	0.203187	0.304332
1028	IPI00289344;IPI00410351;IPI00939364;IPI00793060;IPI00793653;IPI00790393;IPI00794212	Nuclear receptor corepressor 1;cDNA FLJ52302, highly similar to Nuclear receptor corepressor 1;Putative uncharacterized protein DKFZp434M075;cDNA FLJ50924, highly similar to Nuclear receptor corepressor 1;Nuclear receptor co-repressor;NCOR isoform c;NCOR isoform d;NCOR1 protein	NCOR1;KIAA1047;DKFZp434M075	O75376-1;O75376;B4DJ25;Q9NSZ0;B4DZ48;Q7Z516;Q86YY1;Q86YY2;O75376-2;A5PKW7	15;14;14;3;3;3;1	7.7	5.46e-75	1.5878	52.311	23	7992500	0.70439	25.616	9	6727600	0.203305	0.43569
911	IPI00215928;IPI00029225	Centrin-2;Caltractin isoform 1;Centrin-1;Caltractin isoform 2	CETN2;CALT;CEN2;CETN1;CEN1;CETN	P41208;Q12798	4;2	29.1	1.03e-18	1.5808	14.473	4	3368400	1.22	27.236	7	13292000	0.207495	0.536445
622	IPI00872387;IPI00871827;IPI00472171;IPI00030179;IPI00794746;IPI00940164;IPI00953028;IPI00941488;IPI00878826;IPI00790291;IPI00793342	Putative uncharacterized protein RPL7P23;Putative uncharacterized protein RPL7;60S ribosomal protein L7;Similar to 60S ribosomal protein L7; similar to P18124 (PID:d133021)	RPL7P23;RPL7;WUGSC:H_RG054D04.1	A8MY04;A8MVV7;P18124;A8MUD9;C9J0Q1;O95036	13;13;13;13;12;8;7;7;5;4;3	38.1	8.18e-78	1.5804	9.3777	20	58201000	1.5522	20.482	30	116290000	0.125153	0.144875
102	IPI00004459	Probable dimethyladenosine transferase;S-adenosylmethionine-6-N',N'-adenosyl(rRNA) dimethyltransferase;18S rRNA dimethylase;DIM1 dimethyladenosine transferase 1-like;cDNA FLJ75823, highly similar to Homo sapiens dimethyladenosine transferase (HSA9761), mRNA;cDNA FLJ56719, highly similar to Probable dimethyladenosine transferase (EC 2.1.1.-)	DIMT1L;DIMT1;HUSSY-05	Q9UNQ2;A8K9K8;B4DRY2	12	43.1	7.58e-82	1.5755	13.946	21	44568000	1.4846	23.646	18	58818000	0.127793	0.192386
645	IPI00031661	Nucleolar complex protein 4 homolog;NOC4-like protein;Nucleolar complex-associated protein 4-like protein	NOC4L	Q9BVI4	27	53.5	1.99e-185	1.5738	16.597	68	395110000	1.9039	21.052	71	516880000	0.12872	0.0303355
874	IPI00385312;IPI00180559	Neuroepithelial cell-transforming gene 1 protein;p65 Net1 proto-oncogene;Rho guanine nucleotide exchange factor 8;Neuroepithelial cell transforming gene 1 protein variant;Neuroepithelial cell transforming gene 1;cDNA FLJ50843, highly similar to Neuroepithelial cell-transforming gene 1 protein;Neuroepithelial cell transforming gene 1, isoform CRA_b;cDNA FLJ54782, highly similar to Neuroepithelial …	NET1;ARHGEF8;RP11-116G8.1-005;hCG_19072;RP11-116G8.1-006	Q7Z628-1;Q7Z628;Q59EF9;Q5SQI5;Q7Z628-2;B4DFS9;B4DZ04;B4E1Y1;Q5SQI7	3;3	5.5	4.45e-10	1.5648	30.936	3	2857600	1.6358	19.542	4	4819700	0.21738	0.143326
464	IPI00022246;IPI00383981	Azurocidin;Cationic antimicrobial protein CAP37;Heparin-binding protein	AZU1	P20160	4;1	16.3	6.37e-13	1.5647	22.51	5	13814000	1.1379	32.7	6	22822000	0.217443	0.676386
407	IPI00018240;IPI00910311;IPI00797421;IPI00869138	Protein SDA1 homolog;SDA1 domain-containing protein 1;Nucleolar protein 130;cDNA FLJ55367, highly similar to Rattus norvegicus SDA1 domain containing 1 (Sdad1), mRNA	SDAD1;NUC130	Q9NVU7-1;Q9NVU7;B4DT66;Q9NVU7-2;C9JFC6	4;4;3;1	6.3	8.62e-13	1.5626	32.942	4	3540100	1.284	1.54	2	2911500	0.218773	0.443934
438	IPI00020559;IPI00178377;IPI00011374;IPI00640824;IPI00910384;IPI00515129	Protein FAM76A;cDNA FLJ78322;cDNA FLJ52921, moderately similar to Protein FAM76A	FAM76A	Q8TAV0-3;Q8TAV0;Q8TAV0-1;Q8TAV0-4;Q8TAV0-2;A8K255;B4DWT3	9;9;8;8;7;2	25.5	4.94e-45	1.5596	14.898	11	30058000	1.2785	12.932	10	27080000	0.136716	0.451333
1344	IPI00438229;IPI00438230	Transcription intermediary factor 1-beta;Tripartite motif-containing protein 28;Nuclear corepressor KAP-1;KRAB-associated protein 1;KRAB-interacting protein 1;RING finger protein 96;cDNA, FLJ94025, highly similar to Homo sapiens tripartite motif-containing 28 (TRIM28), mRNA	TRIM28;KAP1;RNF96;TIF1B	Q13263-1;Q13263;B2R8R5;Q13263-2	4;3	6	3.73e-45	1.5567	18.253	2	1462400	1.2155	25.451	5	6918500	0.222551	0.543488
696	IPI00054042;IPI00217449;IPI00217450;IPI00943949;IPI00293242;IPI00927953;IPI00924676;IPI00927795;IPI00398199;IPI00478385;IPI00879176;IPI00432873;IPI00952758;IPI00514156;IPI00926158;IPI00924483	General transcription factor II-I;Bruton tyrosine kinase-associated protein 135;SRF-Phox1-interacting protein;Williams-Beuren syndrome chromosomal region 6 protein;cDNA FLJ55916, highly similar to General transcription factor II-I;cDNA FLJ77440, highly similar to Homo sapiens general transcription factor II, i (GTF2I), transcript variant 2, mRNA;General transcription factor II, i;cDNA FLJ56355, h…	GTF2I;BAP135;WBSCR6	P78347-1;P78347;B4DH52;P78347-3;A8K9W7;P78347-4;Q499G6;P78347-2;B4DM07;B4DRA9	30;30;30;30;30;19;7;2;2;2;2;2;2;2;1;1	32	2.79e-145	1.5442	42.089	31	78661000	0.81088	27.003	30	121360000	0.145905	0.503674
207	IPI00008708;IPI00642046	Ribosomal L1 domain-containing protein 1;Cellular senescence-inhibited gene protein;Protein PBK1;CATX-11;RSL1D1 protein;cDNA FLJ52304, highly similar to Ribosomal L1 domain-containing protein 1	RSL1D1;CATX11;CSIG;PBK1;L12	O76021;A0PJ87;B4DJ58;Q32Q62;A0PJ61	22;20	35.5	1.77e-93	1.5394	30.469	39	117700000	1.5098	24.565	33	273210000	0.148883	0.173234
387	IPI00017412;IPI00218280;IPI00947280;IPI00945072;IPI00947452;IPI00945248;IPI00944904;IPI00947011;IPI00947438;IPI00946835;IPI00946644	Replication factor C subunit 2;Activator 1 subunit 2;Replication factor C 40 kDa subunit;Activator 1 40 kDa subunit;Replication factor C 2 isoform 1;Replication factor C (Activator 1) 2, 40kDa;Putative uncharacterized protein RFC2;Replication factor C (Activator 1) 2, 40kDa, isoform CRA_a	RFC2;hCG_18034	P35250-1;P35250;B5BUD2;P35250-2;Q75MT5;C9JNF0	24;21;13;4;3;3;2;2;2;1;1	68.9	0	1.5388	18.129	46	353020000	1.2254	19.799	51	484950000	0.149259	0.523111
1201	IPI00328715	Protein LYRIC;Lysine-rich CEACAM1 co-isolated protein;3D3/LYRIC;Metastasis adhesion protein;Astrocyte elevated gene-1 protein	MTDH;AEG1;LYRIC	Q86UE4	18	33.2	2.06e-129	1.535	33.683	27	165160000	1.6377	28.219	27	203270000	0.151661	0.100237
165	IPI00006987;IPI00923556;IPI00911118;IPI00910382;IPI00000207	ATP-dependent RNA helicase DDX24;DEAD box protein 24;cDNA FLJ50574, highly similar to ATP-dependent RNA helicase DDX24 (EC 3.6.1.-);DEAD (Asp-Glu-Ala-Asp) box polypeptide 24 variant;DDX24 protein;cDNA FLJ54363, highly similar to ATP-dependent RNA helicase DDX24 (EC 3.6.1.-);cDNA FLJ52397, highly similar to ATP-dependent RNA helicase DDX24 (EC 3.6.1.-);ATP-dependent RNA helicase	DDX24	Q9GZR7;B4DM03;Q59FS7;Q4V9L5;B4DKV2;B4E300;Q7Z4W0;Q7Z4X3	47;42;40;23;4	55.1	0	1.525	22.704	138	1029200000	1.5902	23.335	182	1955300000	0.158154	0.123147
1119	IPI00299573;IPI00397676;IPI00478896;IPI00642454	60S ribosomal protein L7a;Surfeit locus protein 3;PLA-X polypeptide;Ribosomal protein L7a;cDNA FLJ78489, highly similar to Homo sapiens ribosomal protein L7a (RPL7A), mRNA;Ribosomal protein L7a, isoform CRA_c;cDNA, FLJ92002, Homo sapiens ribosomal protein L7a (RPL7A), mRNA	RPL7A;SURF-3;SURF3;RP11-244N20.10-009;hCG_2032998;RP11-244N20.10-004;RP11-244N20.10-005;RP-L7a	P62424;Q5T8U4;Q5T8U3;Q5T8U2;Q9BY74	16;12;10;8	45.1	9.47e-93	1.5118	30.716	30	119730000	1.4025	26.629	30	146350000	0.167114	0.268557
1018	IPI00240812;IPI00937545;IPI00845446	Sister chromatid cohesion protein PDS5 homolog B;Androgen-induced proliferation inhibitor;Androgen-induced prostate proliferative shutoff-associated protein AS3;cDNA FLJ61699, highly similar to Homo sapiens androgen-induced proliferation inhibitor (APRIN), transcript variant 1, mRNA	PDS5B;APRIN;AS3;KIAA0979	Q9NTI5-1;Q9NTI5;Q9NTI5-2;B7Z5S1	2;2;2	2.1	9.08e-09	1.5064	17.1	2	263630	0.95801	34.428	3	2039600	0.257325	0.949383
1279	IPI00401051;IPI00386312;IPI00943096	Zinc finger CCHC domain-containing protein 4;cDNA FLJ56939, highly similar to Zinc finger CCHC domain-containing protein 4;ZCCHC4 protein;HSPC052	ZCCHC4	Q9H5U6;B4DRD8;B7ZW20;Q9NZY3	2;1;1	3.7	0.011176	1.505	2.242	2	3193900	1.6543	7.4442	4	6555400	0.258361	0.134672
1537	IPI00856098;IPI00215743;IPI00220967;IPI00744135;IPI00441959;IPI00441960;IPI00441955;IPI00441952;IPI00921003;IPI00329695;IPI00171791;IPI00783670;IPI00441954;IPI00942289;IPI00883941;REV__IPI00844508	p180/ribosome receptor;Ribosome-binding protein 1;Ribosome receptor protein;180 kDa ribosome receptor homolog;ES/130-related protein;RRBP1 protein;Ribosome binding protein 1 homolog 180kDa (Dog);cDNA FLJ36146 fis, clone TESTI2025117, highly similar to Ribosome-binding protein 1	RRBP1;KIAA1398;RP11-462D18.3-003	A7BI36;Q9P2E9-1;Q9P2E9;Q9P2E9-2;A1A5C4;A2A2S5;Q05DK7;Q32NB1;Q9P2E9-3;A1A5C5;B3KSG1	61;60;57;55;1;1;1;1;1;1;1;1;1;1;1;1	41.7	0	1.5044	21.125	115	549620000	1.2246	18.624	90	910160000	0.172336	0.524585
646	IPI00031679;IPI00794701;IPI00945551;IPI00795094;IPI00946594	Uncharacterized protein C3orf26;cDNA FLJ58983;cDNA FLJ42396 fis, clone ASTRO2001107	C3orf26	Q9BQ75;B4DUM1;C9J384;B3KW72	14;14;13;8;3	39.4	7.88e-70	1.4935	19.355	41	408130000	1.3373	18.972	36	581120000	0.180299	0.346495
792	IPI00154975;IPI00014718	DnaJ homolog subfamily C member 9;DnaJ protein SB73;cDNA FLJ36843 fis, clone ASTRO2012552, highly similar to DnaJ homolog subfamily C member 9;DnaJ (Hsp40) homolog, subfamily C, member 9;HCG2024613, isoform CRA_a	DNAJC9;hCG_2024613	Q8WXX5;B2RMW6	17;8	48.1	2.44e-102	1.4895	17.689	34	325490000	1.3436	19.285	36	384960000	0.183304	0.338215
1245	IPI00383163;IPI00399375	Thymocyte nuclear protein 1;Thymocyte protein Thy28	THYN1;THY28;HSPC144;MDS012;My0054	Q9P016-1;Q9P016;Q9P016-2	8;5	35.6	2.07e-24	1.4849	21.559	11	51820000	0.82357	9.5677	9	58251000	0.186815	0.533084
1192	IPI00307760	Zinc finger CCCH domain-containing protein 8;Putative uncharacterized protein LOC84524	ZC3H8;ZC3HDC8;LOC84524	Q8N5P1;Q53QC9;Q53RD8	4	15.5	2.68e-14	1.4848	38.906	4	8578900	1.5237	21.233	4	8980900	0.27375	0.208066
697	IPI00055405;IPI00845369	Alpha-ketoglutarate-dependent dioxygenase alkB homolog 2;Alkylated DNA repair protein alkB homolog 2;Oxy DC1;AlkB, alkylation repair homolog 2 isoform 1	ALKBH2;ABH2	Q6NS38;A4PET2	2;2	10	6.76e-05	1.479	12.513	2	532620	0.82454	4.1522	2	414800	0.278323	0.679752
1369	IPI00470528;IPI00790569;IPI00927715;IPI00909437;IPI00925058;IPI00926202;IPI00910417;IPI00062151;IPI00382749;IPI00943200	60S ribosomal protein L15;Ribosomal protein L15	RPL15;EC45;TCBAP0781;hCG_1996483	P61313;Q5U0C0;B4DLP4;B4DEN1;Q642I1;Q76N55	6;5;5;5;5;4;4;1;1;1	30.4	2.64e-21	1.4784	14.797	9	36250000	1.494	18.595	9	49409000	0.19188	0.18503
927	IPI00216737;IPI00395527;IPI00868858;IPI00383332	MYC-induced nuclear antigen;Mineral dust-induced gene protein;Nucleolar protein 52	MINA;MDIG;MINA53;NO52	Q8IUF8-1;Q8IUF8;Q8IUF8-4;Q8IUF8-3	8;7;5;3	20.6	3.49e-31	1.4753	24.622	15	22729000	1.2391	17.29	14	34936000	0.281276	0.507348
591	IPI00921422;IPI00028275;IPI00472887;IPI00749072	Cytoskeleton-associated protein 5;Colonic and hepatic tumor over-expressed protein;Ch-TOG protein;CKAP5 protein	CKAP5;KIAA0097	Q14008-3;Q14008;Q14008-1;Q8IYN5;Q14008-2	19;19;19;5	10.7	6.19e-88	1.4721	18.181	19	15858000	0.69004	20.271	17	20791000	0.283853	0.408003
1135	IPI00301323;IPI00555700;IPI00657846	ATP-dependent RNA helicase DDX18;DEAD box protein 18;Myc-regulated DEAD box protein;Putative uncharacterized protein DDX18;cDNA FLJ33908 fis, clone CTONG2008518, highly similar to DEAD/H (Asp-Glu-Ala-Asp/His) box polypeptide 18	DDX18	Q9NVP1;Q4ZG72;Q53TI6;Q8N254	39;13;11	65.5	0	1.4655	41.262	162	1498000000	1.4169	29.787	159	1961500000	0.2023	0.25354
356	IPI00015808	Nucleolar GTP-binding protein 2;Autoantigen NGP-1;cDNA FLJ54985, highly similar to Nucleolar GTP-binding protein 2;Guanine nucleotide binding protein-like 2 (Nucleolar);cDNA, FLJ93364, Homo sapiens nucleolar GTPase (HUMAUANTIG), mRNA	GNL2;NGP1;RP3-423B22.7-001;hCG_25676	Q13823;B4DPI9;Q5T0F3	12	18.5	2.29e-47	1.4622	20.331	19	40475000	1.4074	18.245	13	64347000	0.205046	0.263363
1273	IPI00398725;IPI00940925;IPI00220279;IPI00479590	Zinc finger protein 644;Zinc finger motif enhancer-binding protein 2;ZNF644 protein	ZNF644;KIAA1221;ZEP2;hCG_23223	Q9H582-1;Q9H582;A2RU71;A7E234;Q569I6;C9JFB1;Q9H582-3	4;3;3;1	3.4	1.09e-09	1.4614	15.987	6	2824600	0.9812	22.818	4	4670200	0.292629	0.993782
1019	IPI00246842;IPI00944618;IPI00328322;IPI00944587;IPI00944609	TATA box-binding protein-associated factor RNA polymerase I subunit C;TATA box-binding protein-associated factor 1C;TBP-associated factor RNA polymerase I 110 kDa;cDNA FLJ39712 fis, clone SMINT2013129, highly similar to TATA box-binding protein-associated factor RNA polymerase I subunit C;cDNA FLJ55276, highly similar to TATA box-binding protein-associated factor RNA polymerase I subunit C	TAF1C	Q15572-1;Q15572;Q15572-6;Q15572-2;B3KUE8;B7Z9B2;Q15572-4;Q15572-5	16;16;16;12;10	24.7	1.08e-129	1.4528	22.848	15	25845000	1.4892	23.458	15	38497000	0.21305	0.232912
1205	IPI00328987;IPI00947091;IPI00946581	Bystin;Bystin-like	BYSL;RP5-973N23.2-001	Q13895;Q5T8J2	15;4;3	35.5	3.79e-52	1.4517	22.248	19	30610000	1.8266	15.532	21	52460000	0.214005	0.0431728
555	IPI00026497;IPI00220995;IPI00910448	Poly [ADP-ribose] polymerase 2;NAD(+) ADP-ribosyltransferase 2;Poly[ADP-ribose] synthetase 2;cDNA FLJ75509, highly similar to Homo sapiens poly-(ADP-ribose) polymerase II;cDNA FLJ58629, highly similar to Poly (ADP-ribose) polymerase 2 (EC 2.4.2.30)	PARP2;ADPRT2;ADPRTL2	Q9UGN5-1;Q9UGN5;A8K214;Q9UGN5-2;B4DV82	7;7;7	13.2	1.44e-19	1.4503	8.6265	6	15301000	0.87656	9.6225	8	26354000	0.301993	0.786885
1416	IPI00554560	Protein C16orf88;Testis-specific gene 118 protein	C16orf88;TSG118	Q1ED39	25	48	3.19e-144	1.4495	53.582	60	137520000	1.6361	44.871	62	188340000	0.215926	0.100939
76	IPI00002922;IPI00922336;IPI00640917;IPI00218132;IPI00020873;IPI00925198;IPI00792325;IPI00926545;IPI00926848;IPI00926594;IPI00927791;IPI00924550;IPI00924818;IPI00926628	F-box-like/WD repeat-containing protein TBL1XR1;Transducin beta-like 1X-related protein 1;Nuclear receptor corepressor/HDAC3 complex subunit TBLR1;TBL1-related protein 1;cDNA FLJ55712, highly similar to F-box-like/WD repeat protein TBL1XR1;F-box-like/WD repeat-containing protein TBL1X;Transducin beta-like protein 1X;Transducin-beta-like protein 1, X-linked;SMAP55;Transducin beta-like 1X variant	TBL1XR1;IRA1;TBLR1;TBL1X;TBL1	Q9BZK7;B7Z475;O60907-1;O60907;O60907-2;Q59F53	10;9;5;5;4;1;1;1;1;1;1;1;1;1	29	1.62e-95	1.4445	19.833	13	36555000	0.93565	18.043	11	49861000	0.220348	0.802474
1412	IPI00552849;IPI00827638	Protein FAM76B;Family with sequence similarity 76, member B, isoform CRA_a;cDNA, FLJ94326	FAM76B;hCG_21454	Q5HYJ3-1;Q5HYJ3;Q5HYJ3-2;B2R9C2	15;10	41	1.62e-86	1.4396	18.307	24	54903000	1.1592	19.786	23	57953000	0.22476	0.655539
349	IPI00015143;IPI00409636;IPI00927862	Origin recognition complex subunit 5;Origin recognition complex, subunit 5-like (Yeast);Origin recognition complex, subunit 5-like (Yeast), isoform CRA_b;cDNA, FLJ94165, Homo sapiens origin recognition complex, subunit 5-like (yeast) (ORC5L), mRNA;cDNA FLJ78615, highly similar to Homo sapiens origin recognition complex, subunit 5-like (yeast) (ORC5L), transcript variant 1, mRNA;cDNA FLJ53851, hig…	ORC5L;hCG_16999;tcag7.76	O43913;A4D0P7;A8K8C0;B4DXT8;Q53FC8;Q8NDU9;Q9UDM8;A4D0P8;O95268	3;3;1	8	2.36e-14	1.4378	20.631	3	488050	1.0762	40.532	2	997330	0.312864	0.797396
1227	IPI00337328;IPI00790409;IPI00790975	Protein asteroid homolog 1;cDNA FLJ52104;cDNA FLJ60917	ASTE1;HT001	Q2TB18;B4DFL9;B4DW65	3;2;1	5.3	2.09e-13	1.4376	12.483	2	814830	1.171	2.4449	3	1783800	0.313041	0.617043
1508	IPI00791325	Pumilio domain-containing protein KIAA0020;HBV X-transactivated gene 5 protein;Minor histocompatibility antigen HA-8;cDNA, FLJ96597	KIAA0020;XTP5	Q15397;B2RDG4	22	37.6	1.67e-296	1.4354	16.198	29	98481000	1.6136	17.409	30	128260000	0.228604	0.111312
1125	IPI00300332;IPI00400871;IPI00400867;IPI00909297;IPI00400869	B-cell lymphoma/leukemia 11A;B-cell CLL/lymphoma 11A;COUP-TF-interacting protein 1;Ecotropic viral integration site 9 protein homolog;cDNA FLJ30689 fis, clone FCBBF2000566, highly similar to B-cell lymphoma/leukemia 11A;cDNA FLJ34997 fis, clone OCBBF2011625, highly similar to B-cell lymphoma/leukemia 11A;Putative uncharacterized protein BCL11A;cDNA FLJ58516, highly similar to B-cell lymphoma/leuk…	BCL11A;CTIP1;EVI9;KIAA1809	Q9H165-1;Q9H165;B3KNX8;B3KRW8;Q53TS1;Q9H165-6;B4DMK8;Q9H165-2;B4DT16;Q9H165-4	3;3;3;3;2	3.8	1.79e-05	1.4328	29.697	3	11953000	0.52031	54.789	3	13316000	0.317311	0.137611
1265	IPI00396329;IPI00478298;IPI00644504	Brix domain-containing protein 1;cDNA FLJ76924, highly similar to Homo sapiens brix domain containing 1 (BXDC1), mRNA;cDNA FLJ57639, highly similar to Brix domain-containing protein 1;Brix domain containing 1	BXDC1;RP11-397G5.1-002;RP11-397G5.1-003	Q9H7B2;A8K800;B4DWS5;Q5VXM9;Q5VXN0	3;3;3	13.1	1.34e-08	1.4282	9.6733	3	1045700	1.4313	23.462	2	447620	0.321452	0.28077
433	IPI00019999;IPI00855704;IPI00855810	Round spermatid basic protein 1	RSBN1	Q5VWQ0-1;Q5VWQ0	24;22;11	37	1.15e-283	1.4213	15.404	46	178050000	1.4687	23.823	36	196520000	0.241937	0.205429
866	IPI00178431;IPI00872438;IPI00792775	ATP-dependent DNA helicase Q1;DNA-dependent ATPase Q1;Putative uncharacterized protein RECQL	RECQL;RECQL1	P46063;A8MUG3	7;7;3	14.5	1.65e-15	1.4161	17.814	9	4768000	0.89356	29.386	6	8788000	0.332579	0.821485
1481	IPI00930241;IPI00745955;IPI00910851;IPI00908409	Probable rRNA-processing protein EBP2;EBNA1-binding protein 2;Nucleolar protein p40;EBNA1 binding protein 2;EBNA1 binding protein 2 variant;EBNA1BP2 protein;EBNA1 binding protein 2, isoform CRA_a	EBNA1BP2;EBP2;RP5-1034F7.2-001;hCG_2031782	Q99848;Q6IB29	9;9;4;3	28.8	5.38e-44	1.4147	30.98	17	24390000	1.4961	13.666	15	37345000	0.333888	0.227735
1258	IPI00395568;IPI00939291	PHD finger protein 6;PHD-like zinc finger protein;cDNA FLJ60207, highly similar to PHD finger protein 6;cDNA FLJ50940, highly similar to PHD finger protein 6	PHF6;KIAA1823	Q8IWS0-1;Q8IWS0;B4E0G4;B4E138	1;1	6.6	0	1.4126	20.444	88	938430000	1.245	19.983	88	1188600000	0.250501	0.487963
1280	IPI00401962	Coiled-coil domain-containing protein 137	CCDC137	Q6PK04	11	40.5	1.52e-77	1.4111	38.802	25	47106000	1.6119	35.199	23	76145000	0.252004	0.112135
419	IPI00019195;IPI00655699;IPI00478641	Ribonuclease P protein subunit p38	RPP38	P78345	9;4;3	33.2	2.72e-14	1.4049	14.039	8	23116000	1.3437	9.5665	8	27448000	0.343185	0.369955
68	IPI00002349	Nuclear fragile X mental retardation-interacting protein 2;FMRP-interacting protein 2;82 kDa FMRP-interacting protein;Cell proliferation-inducing gene 1 protein;Nuclear fragile X mental retardation protein interacting protein 2;Nuclear fragile X mental retardation protein interacting protein 2, isoform CRA_a;cDNA FLJ75095, highly similar to Homo sapiens 82-kD FMRP Interacting Protein (182-FIP), m…	NUFIP2;KIAA1321;PIG1;hCG_29087	Q7Z417;A1L3A7	6	12.8	8.17e-27	1.404	16.812	5	4662400	1.3816	27.03	4	4488700	0.34405	0.328703
1291	IPI00410485;IPI00796728;IPI00796238;IPI00478317;IPI00940813;IPI00383208	Serine/threonine-protein kinase TAO3;Thousand and one amino acid protein 3;Jun kinase-inhibitory kinase;JNK/SAPK-inhibitory kinase;Dendritic cell-derived protein kinase;Cutaneous T-cell lymphoma tumor antigen HD-CL-09;Kinase from chicken homolog A;cDNA FLJ76732, highly similar to Homo sapiens TAO kinase 3 (TAOK3), mRNA;cDNA FLJ31808 fis, clone NT2RI2009269, highly similar to Serine/threonine-prot…	TAOK3;DPK;JIK;KDS;MAP3K18	Q9H2K8;A8K0J3;B3KPH9	7;7;6;3;3;3	8.5	1.86e-39	1.3954	15.54	7	6813400	1.1014	26.422	4	4098900	0.352416	0.746369
1053	IPI00292025;IPI00383649	CCAAT/enhancer-binding protein alpha;CEBPA protein	CEBPA	P49715;Q6P3S4	7;3	23.7	6.82e-25	1.3949	17.714	23	333580000	0.92063	19.833	25	547490000	0.268746	0.766103
104	IPI00004859;IPI00921897	Bloom syndrome protein;RecQ protein-like 3;DNA helicase, RecQ-like type 2;cDNA, FLJ95010, highly similar to Homo sapiens Bloom syndrome (BLM), mRNA;cDNA FLJ51421, highly similar to Bloom syndrome protein (EC 3.6.1.-);BLM protein;cDNA FLJ56969, highly similar to Bloom syndrome protein (EC 3.6.1.-)	BLM;RECQ2;RECQL3	P54132;B2RAN0;B7Z8C1;B7ZKN7;Q3B7X0;B7Z2X2	36;27	32.2	9.74e-209	1.3928	19.835	30	44361000	1.14	37.041	57	181610000	0.270986	0.697871
292	IPI00012687;IPI00645722;IPI00845424	Uncharacterized protein C1orf83	C1orf83	Q96MN5-1;Q96MN5;Q96MN5-2	15;15;9	42.9	6.9e-57	1.3805	11.443	21	121480000	1.2379	15.43	25	134800000	0.28443	0.500483
456	IPI00021840;IPI00643522;IPI00640929;IPI00382475	40S ribosomal protein S6;Phosphoprotein NP33;Ribosomal protein S6;cDNA FLJ78049, highly similar to Homo sapiens ribosomal protein S6 (RPS6), mRNA;Ribosomal protein S6, isoform CRA_e;cDNA, FLJ92127, Homo sapiens ribosomal protein S6 (RPS6), mRNA;Ribosomal protein S6, isoform CRA_a	RPS6;OK/SW-cl.2;RP11-513M16.6-001;hCG_1741512;RP11-513M16.6-002	P62753;A2A3R6;Q96DV6;A2A3R5	17;12;6;4	48.2	4.54e-149	1.3801	23.254	54	979250000	1.458	18.882	57	1284600000	0.284877	0.214645
95	IPI00003918;IPI00795303;IPI00908662;IPI00878133;IPI00908376;IPI00793341;IPI00794736;IPI00794087;IPI00953651;IPI00792159	60S ribosomal protein L4;L1;cDNA FLJ56689, highly similar to 60S ribosomal protein L4;Ribosomal protein L4 variant;cDNA FLJ50996, highly similar to 60S ribosomal protein L4;cDNA FLJ50994, moderately similar to 60S ribosomal protein L4	RPL4;RPL1	P36578;B4DFI6;Q53G74;Q59GY2;B4DMJ6;B4DMJ2	25;21;17;10;7;6;5;5;2;1	52.5	1.08e-175	1.3749	22.476	72	378740000	1.5091	23.247	74	626810000	0.290739	0.173741
318	IPI00013485;IPI00165486;IPI00871956;IPI00943304;IPI00940323;IPI00479366;IPI00386445;IPI00798353;IPI00877829;IPI00479281;IPI00878284;IPI00442381	40S ribosomal protein S2;S4;LLRep3 protein;Similar to 40S ribosomal protein S2;Ribosomal protein S2;RPS2 protein;Putative uncharacterized protein ENSP00000351543	RPS2;RPS4;LOC392781;tcag7.979;rps2;OK/KNS-cl.6	P15880;A4D0Y7;O60249;Q3KQT6;Q6IPX5;Q8J014;Q8N5L9;Q8NI62;Q9BSW5;A6NI39	14;13;12;9;8;7;6;4;4;3;3;0	44.4	5.11e-210	1.3742	19.667	58	872500000	1.2147	17.925	48	1287900000	0.291536	0.54308
1347	IPI00743157;IPI00792713;IPI00941089;IPI00444331	Histone-lysine N-methyltransferase NSD3;Nuclear SET domain-containing protein 3;Wolf-Hirschhorn syndrome candidate 1-like protein 1;WHSC1-like 1 isoform 9 with methyltransferase activity to lysine;WHSC1L1 protein	WHSC1L1;NSD3;DC28	Q9BZ95-1;Q9BZ95;B7ZL11;Q9BZ95-2;C9JY66;Q9BZ95-4	6;6;6;6	4.9	7.38e-116	1.3737	26.492	34	53082000	0.93778	32.631	38	88261000	0.292106	0.807621
457	IPI00021924	Histone H1x	H1FX	Q92522	7	31.9	2.78e-78	1.3725	18.147	16	126720000	1.5175	14.418	16	149160000	0.293479	0.167735
1376	IPI00477787;IPI00939238;IPI00218936;IPI00218529;IPI00218943;IPI00871743;IPI00797455;IPI00413370;IPI00791456;IPI00936936;IPI00218530;IPI00218942;IPI00877035;IPI00939601;IPI00952824;IPI00941683;IPI00794722	Runt-related transcription factor 1;Core-binding factor subunit alpha-2;Acute myeloid leukemia 1 protein;Oncogene AML-1;Polyomavirus enhancer-binding protein 2 alpha B subunit;SL3-3 enhancer factor 1 alpha B subunit;SL3/AKV core-binding factor alpha B subunit;RUNX1 protein;Runt-related transcription factor 1 (Acute myeloid leukemia 1; aml1 oncogene), isoform CRA_a;Putative uncharacterized protein…	RUNX1;AML1;CBFA2;hCG_2007747	Q01196-1;Q01196;Q01196-8;B2RMS4;Q01196-2;Q01196-10;A8MZI9;Q01196-9;C9JK12;Q01196-4;Q2TAM6;Q01196-3;Q01196-11;Q01196-7;C9JW25	17;16;16;16;16;15;13;12;12;12;11;10;8;8;7;7;5	46.8	2.52e-76	1.3714	23.389	45	142690000	1.555	27.56	46	209700000	0.294743	0.143161
295	IPI00012772;IPI00797230;IPI00795138;IPI00909884;IPI00792050;IPI00795853	60S ribosomal protein L8;cDNA FLJ53750, highly similar to 60S ribosomal protein L8	RPL8	P62917;B4DVG7	8;7;6;6;4;4	23.7	6.12e-28	1.3708	17.534	15	126120000	1.3038	25.975	15	147870000	0.295434	0.39339
1254	IPI00514648;IPI00386718;IPI00647560;IPI00640994;IPI00103451;IPI00642503;IPI00645885;IPI00643691;IPI00644329;IPI00640353	Probable global transcription activator SNF2L2;ATP-dependent helicase SMARCA2;SNF2-alpha;SWI/SNF-related matrix-associated actin-dependent regulator of chromatin subfamily A member 2;cDNA FLJ61591, highly similar to Probable global transcription activator SNF2L2 (EC 3.6.1.-);cDNA FLJ53181, highly similar to Probable global transcription activator SNF2L2 (EC 3.6.1.-)	SMARCA2;BRM;SNF2A;SNF2L2	P51531-1;P51531;B4DK35;B4DSC8;P51531-2	3;3;1;1;1;1;1;1;1;1	2.7	6.21e-38	1.3707	16.422	2	1303900	1.0227	9.7558	2	2369600	0.37746	0.912607
847	IPI00219038;IPI00944521;IPI00465070;IPI00216402;IPI00171611;IPI00477080;IPI00909530;IPI00944603;IPI00455457;IPI00419884;IPI00793280;IPI00942498;IPI00792719;IPI00784001	Histone H3.3;Histone H3;Histone H3.1;H3/a;H3/b;H3/c;H3/d;H3/f;H3/h;H3/i;H3/j;H3/k;H3/l;Histone H3.1t;H3/g;Histone H3.2;H3/m;H3/o;Histone H3-like	H3F3A;H3.3A;H3F3;PP781;H3F3B;H3.3B;hCG_1984517;hCG_1989319;HIST1H3A;H3FA;HIST1H3B;H3FL;HIST1H3C;H3FC;HIST1H3D;H3FB;HIST1H3E;H3FD;HIST1H3F;H3FI;HIST1H3G;H3FH;HIST1H3H;H3FK;HIST1H3I;H3FF;HIST1H3J;H3FJ;HIST3H3;H3FT;HIST2H3A;HIST2H3C;H3F2;H3FM;HIST2H3D;HIST2H3PS2;RP5-998N21.6-001	P84243;B2R4P9;B2R6Y1;P68431;Q16695;Q71DI3;B4DEB1;B4E380;A8K4Y7;Q5TEC6;Q6NXT2;Q6TXQ4	3;3;3;3;3;3;3;2;2;2;2;2;1;1	16.9	0.00025725	1.3693	16.362	15	770620000	1.3252	17.609	18	1108400000	0.297168	0.362871
1444	IPI00792352;IPI00795671;IPI00643041;IPI00796462;IPI00795109;IPI00044779;IPI00792120;IPI00794138	Putative uncharacterized protein RAN;RAN, member RAS oncogene family, isoform CRA_c;GTP-binding nuclear protein Ran;GTPase Ran;Ras-related nuclear protein;Ras-like protein TC4;Androgen receptor-associated protein 24;RAN, member RAS oncogene family, isoform CRA_b;cDNA FLJ78394, highly similar to Homo sapiens RAN, member RAS oncogene family (RAN), mRNA;cDNA, FLJ92821, Homo sapiens RAN, member RAS o…	RAN;ARA24;OK/SW-cl.81;hCG_1744585	B5MDF5;P62826;A8K3Z8	8;8;8;7;3;3;1;1	40.7	4.67e-28	1.3675	13.989	6	44314000	1.4283	10.23	5	43227000	0.29926	0.283476
335	IPI00014198;IPI00796470	Exosome complex exonuclease RRP42;Ribosomal RNA-processing protein 42;Exosome component 7;p8;cDNA, FLJ96850;cDNA FLJ58391, highly similar to Exosome complex exonuclease RRP42 (EC 3.1.13.-)	EXOSC7;KIAA0116;RRP42	Q15024;B2RDZ9;B4DIU0	8;5	33.7	4.11e-48	1.3594	37.515	10	18581000	1.7543	93.702	9	22907000	0.38943	0.0958934
1580	IPI00018404;IPI00941732	Transcription elongation factor B polypeptide 3;RNA polymerase II transcription factor SIII subunit A1;SIII p110;Elongin-A;Elongin 110 kDa subunit	TCEB3;MSTP059	Q14241	33;33	37.2	0	1.3561	48.483	72	583600000	1.4034	22.195	80	798910000	0.312804	0.267597
336	IPI00014253	Ribosome biogenesis regulatory protein homolog	RRS1;KIAA0112;RRR	Q15050	7	19.5	3.62e-20	1.3552	17.08	4	3098500	1.7051	25.281	6	5365100	0.393964	0.113397
1475	IPI00743475;IPI00879024;IPI00556169;IPI00642018;IPI00902648;IPI00879450;IPI00444601	FLYWCH-type zinc finger-containing protein 1;cDNA FLJ35115 fis, clone PLACE6007373, highly similar to Homo sapiens FLYWCH-type zinc finger 1 (FLYWCH1), transcript variant 1, mRNA	FLYWCH1;KIAA1552	Q4VC44-3;Q4VC44;Q4VC44-1;Q4VC44-2;B3KRZ0	5;5;4;4;1;1;1	9.4	5.61e-28	1.3537	17.794	4	2100100	1.6097	14.031	5	4024100	0.395594	0.156437
1441	IPI00642238;IPI00646486;IPI00645339;IPI00871239;IPI00878947;IPI00640417;IPI00448752;IPI00744429;IPI00877866	Heterochromatin protein 1-binding protein 3;Protein HP1-BP74;cDNA FLJ61197, highly similar to Homo sapiens heterochromatin protein 1, binding protein 3 (HP1BP3), mRNA;Heterochromatin protein 1, binding protein 3, isoform CRA_b;Heterochromatin protein 1, binding protein 3	HP1BP3;hCG_38870;RP5-930J4.3-015;RP5-930J4.3-006	Q5SSJ5-1;Q5SSJ5;Q5SSJ5-2;Q5SSJ5-3;B4E0N8;B0QZK4;C9JS26;Q5SWC8	24;21;20;18;18;16;3;3;3	40.7	9.17e-149	1.3524	24.836	58	415970000	1.4158	13.327	61	522000000	0.317311	0.254661
1392	IPI00549361;IPI00513817;IPI00514558;IPI00446176;IPI00178359;IPI00784746	Polyamine-modulated factor 1;HCG1999356, isoform CRA_c;cDNA FLJ42655 fis, clone BRACE3045033, moderately similar to Homo sapiens polyamine-modulated factor 1 (PMF1)	PMF1;RP11-54H19.4-002;hCG_1999356	Q6P1K2-1;Q6P1K2;Q6P1K2-5;Q6P1K2-2;Q5TCK1;Q6ZVE6;Q6P1K2-3;Q6P1K2-4	3;2;2;2;2;2	15.1	2.26e-08	1.3521	63.773	3	1615200	0.87208	39.331	3	2643100	0.397339	0.777723
612	IPI00029697;IPI00654592;IPI00845426;IPI00607722	Exosome complex exonuclease RRP45;Exosome component 9;Polymyositis/scleroderma autoantigen 1;Autoantigen PM/Scl 1;Polymyositis/scleroderma autoantigen 75 kDa;P75 polymyositis-scleroderma overlap syndrome-associated autoantigen;cDNA FLJ55260, highly similar to Exosome complex exonuclease RRP45 (EC 3.1.13.-)	EXOSC9;PMSCL1	Q06265-2;Q06265;A5PLM5;Q06265-1;B4DXG8;Q06265-4;Q06265-3	3;3;2;2	8.1	1.55e-10	1.3519	11.183	7	7938000	1.8604	12.972	9	23063000	0.397558	0.0666022
896	IPI00185361;IPI00657777;IPI00790802;IPI00789648;IPI00939441;IPI00792800;REV__IPI00418885;REV__IPI00747923	ATP-dependent RNA helicase DDX55;DEAD box protein 55;cDNA FLJ56793, highly similar to Homo sapiens DEAD (Asp-Glu-Ala-Asp) box polypeptide 55 (DDX55), mRNA;cDNA FLJ23639 fis, clone CAS11535	DDX55;KIAA1595	Q8NHQ9;B4DVE4;Q8TEC9	9;9;0;0;0;2;0;0	19.2	8.05e-299	1.3511	19.375	79	301040000	1.2696	21.261	87	471250000	0.318907	0.44644
838	IPI00170778	Formin-binding protein 4;Formin-binding protein 30;cDNA FLJ30074 fis, clone BGGI11000123, highly similar to Homo sapiens formin binding protein 4 (FNBP4), mRNA;Putative uncharacterized protein DKFZp779I1064	FNBP4;FBP30;KIAA1014;DKFZp779I1064	Q8N3X1;B3KNP0;Q7Z666	6	6.4	6.58e-40	1.3491	15.638	2	2304300	1.2642	16.8	5	17610000	0.40063	0.471048
664	IPI00032635;IPI00448024;IPI00902743;IPI00514689;IPI00514164;IPI00471933	Protein LSM14 homolog B;Protein FAM61B;LSM14 homolog B (SCD6, S. cerevisiae);cDNA FLJ52017, moderately similar to Protein FAM61B	LSM14B;C20orf40;FAM61B;RP5-1005F21.2-002;RP5-1005F21.2-006;RP5-1005F21.2-003	Q9BX40-1;Q9BX40;Q9BX40-2;Q5TBQ1;B4DQC9;Q5TBP9;Q5TBQ0	4;3;3;2;2;1	21.6	3.36e-138	1.3484	23.537	5	3726700	1.0033	21.557	6	7123100	0.401401	0.956497
48	IPI00000769;IPI00909938;IPI00453005	Kinesin-like protein KIF22;Kinesin-like DNA-binding protein;Kinesin-like protein 4;cDNA FLJ53835, highly similar to Kinesin-like protein KIF22;cDNA, FLJ79288, highly similar to Kinesin-like protein KIF22;Kinesin family member 22, isoform CRA_b;cDNA, FLJ78949, highly similar to Kinesin-like protein KIF22;OriP binding protein like gene product;OriP binding protein	KIF22;KID;KNSL4;hCG_2039829;A-328A3.5;OBP-1;OBP-2	Q14807;B7Z265;B7Z9T5;O60846;Q14984;Q14985	25;2;1	51	1.09e-238	1.3478	21.749	26	82978000	0.83125	16.218	25	101560000	0.32299	0.551069
694	IPI00045922;IPI00843770;IPI00375872	Histone-lysine N-methyltransferase SETDB2;SET domain bifurcated 2;Chronic lymphocytic leukemia deletion region gene 8 protein;Lysine N-methyltransferase 1F;Putative uncharacterized protein DKFZp586I0123	SETDB2;C13orf4;CLLD8;KMT1F;DKFZp586I0123	Q96T68-1;Q96T68;Q96T68-3;Q96T68-2;Q8NDJ9	6;6;6	8.9	1.47e-28	1.3469	13.656	4	6539100	1.0032	32.575	7	16014000	0.403058	0.956725
215	IPI00009057;IPI00179890	Ras GTPase-activating protein-binding protein 2;G3BP-2;GAP SH3 domain-binding protein 2;cDNA FLJ76053, highly similar to Homo sapiens Ras-GTPase activating protein SH3 domain-binding protein 2 (G3BP2), transcript variant 3, mRNA	G3BP2;KIAA0660	Q9UN86-1;Q9UN86;Q9UN86-2;A8K6V7	9;9	19.7	2.86e-66	1.3463	16.332	11	25866000	1.1601	21.917	12	43424000	0.32486	0.653598
1495	IPI00783017;IPI00916300;IPI00917377;IPI00872002;IPI00375505;IPI00942556;IPI00943331;IPI00477152;IPI00909527;IPI00917827;IPI00917970	Zinc finger E-box-binding homeobox 2;Zinc finger homeobox protein 1b;Smad-interacting protein 1;Zinc finger E-box binding homeobox 2;cDNA FLJ55880, highly similar to Zinc finger homeobox protein 1b;Putative uncharacterized protein ZFHX1B	ZEB2;KIAA0569;SIP1;ZFHX1B;ZFX1B;HRIHFB2411	O60315;A0JP08;B7Z2P2;Q53TD9	6;5;2;2;1;1;1;1;1;1;1	7.4	5.91e-17	1.3437	16.896	2	859300	0.50976	10.096	6	9652100	0.406613	0.125414
933	IPI00217357;IPI00939119	Cell division cycle and apoptosis regulator protein 1;Cell cycle and apoptosis regulatory protein 1;Death inducer with SAP domain	CCAR1;CARP1;DIS	Q8IX12-1;Q8IX12;Q8IX12-2	9;9	9	4.2e-29	1.3432	31.414	6	7900900	1.2741	25.919	7	16691000	0.407171	0.457326
679	IPI00037599;IPI00953927;IPI00791184;IPI00789400;IPI00140998;IPI00791838;IPI00790512;IPI00005099;IPI00792874	Alpha-globin transcription factor CP2;Transcription factor LSF;SAA3 enhancer factor	TFCP2;LSF;SEF	Q12800-1;Q12800;Q12800-3;Q12800-4;Q12800-2	10;10;9;9;9;5;3;2;2	23.1	2.88e-158	1.3429	30.207	14	38890000	0.95344	13.206	16	58051000	0.329133	0.845345
1421	IPI00555744;IPI00069693;IPI00925323;IPI00815843	60S ribosomal protein L14;CAG-ISL 7;cDNA FLJ76611, highly similar to Homo sapiens ribosomal protein L14 (RPL14), mRNA;cDNA FLJ75556, highly similar to Homo sapiens ribosomal protein L14, mRNA;RPL14 protein;Ribosomal protein L14 variant;Putative uncharacterized protein RPL14P1;cDNA FLJ51325, highly similar to 60S ribosomal protein L14	RPL14;RPL14P1	P50914;A8K3Q9;A8K7N0;Q6IPH7;A6NIH1;B7Z6S8;A0PJ62	6;5;5;5	31.8	4.8e-100	1.3425	7.8705	13	108680000	1.3243	16.81	10	139530000	0.329639	0.364114
77	IPI00002938	Activator of basal transcription 1;Basal transcriptional activator	ABT1	Q9ULW3	12	47.1	3.07e-83	1.3414	17.739	25	135410000	1.4095	15.926	20	125570000	0.331034	0.261163
405	IPI00018192;IPI00165237;IPI00940461	WD repeat-containing protein 74;NOP seven-associated protein 1	WDR74;NSA1	Q6RFH5-1;Q6RFH5;Q6RFH5-2	5;5;1	16.9	4.19e-14	1.3388	40.338	4	2854900	1.1001	18.979	4	3163500	0.412109	0.748948
1357	IPI00456758	60S ribosomal protein L27a;Ribosomal protein L27a	RPL27A;L27a	P46776;Q6NZ52;Q9BQQ5	7	38.5	1.06e-23	1.3376	12.92	10	68558000	1.5137	17.763	14	164270000	0.335889	0.170429
852	IPI00796934;IPI00419919;IPI00173589;IPI00792866;IPI00792336;IPI00052885;IPI00019208	cDNA FLJ78093, highly similar to Homo sapiens ribosomal protein L29 (RPL29), mRNA;60S ribosomal protein L29;Cell surface heparin-binding protein HIP;Ribosomal protein L29 (RPL29) pseudogene;Ribosomal protein L29	RPL29;RP11-632C17__A.1-001	A8K0H3;P47914;Q5T1D1;Q6IPI1	2;2;2;1;1;1;1	14.5	5.55e-26	1.3374	15.18	6	43341000	1.3124	16.034	4	60412000	0.336146	0.380883
476	IPI00022744;IPI00219994;IPI00910737;IPI00910298;IPI00219762	Exportin-2;Importin-alpha re-exporter;Chromosome segregation 1-like protein;Cellular apoptosis susceptibility protein;cDNA FLJ53202, highly similar to Exportin-2;Cellular apoptosis susceptibility protein variant 2;cDNA FLJ59343, highly similar to Exportin-2;cDNA FLJ59371, highly similar to Exportin-2;cDNA FLJ54022, highly similar to Exportin-2;cDNA FLJ56236, highly similar to Exportin-2	CSE1L;CAS;XPO2;CSE1L-2	P55060-1;P55060;B4DUC5;P55060-3;A3RLL6;B4DM67;B4DPS6;B4DM31;B4DS32;P55060-2	2;2;2;1;1	2	0.011729	1.3354	14.603	4	404060000	1.3805	13.693	8	1136400000	0.338727	0.292985
1375	IPI00477495;IPI00646240;IPI00794461;IPI00930174;IPI00930570;IPI00303133;IPI00020101;IPI00419833;IPI00152906;IPI00018534;IPI00554798;IPI00329665;IPI00465363;IPI00815755	Histone H2B type F-S;Histone H2B;Histone H2B type 1-N;H2B.d;H2B/d;Histone H2B type 1-H;H2B.j;H2B/j;Histone H2B type 1-C/E/F/G/I;H2B.a/g/h/k/l;H2B.1 A;H2B/g;H2B/h;H2B/k;H2B/l;Histone H2B type 1-K;HIRA-interacting protein 1;Histone H2B type 1-D;H2B.b;H2B/b;H2B.1 B;HIRA-interacting protein 2;Histone H2B type 1-L;H2B.c;H2B/c;Histone H2B type 1-M;Histone H2B type 2-F;Histone H2B type 1-A;Histone H2B, …	H2BFS;HIST1H2BN;H2BFD;HIST1H2BH;H2BFJ;hCG_1640983;HIST1H2BC;H2BFL;HIST1H2BE;H2BFH;HIST1H2BF;H2BFG;HIST1H2BG;H2BFA;HIST1H2BI;H2BFK;hCG_1640484;hCG_1640985;hCG_1641780;hCG_1787353;hCG_1787365;HIST1H2BK;H2BFT;HIRIP1;HIST1H2BD;H2BFB;HIRIP2;HIST1H2BL;H2BFC;HIST1H2BM;H2BFE;HIST2H2BF;HIST1H2BA;TSH2B;hCG_19127	P57053;B4DR52;Q99877;B4DLA9;A8K9J7;Q93079;B2R541;P62807;B2R4S9;O60814;P58876;Q99880;Q99879;Q5QNW6;Q96A08;B2R544;Q0D2M2	2;1;1;1;1;1;1;1;1;1;1;1;0;1	13.5	4.93e-76	1.3334	17.591	50	1467700000	1.4153	26.531	53	2503600000	0.341325	0.255172
898	IPI00186843;IPI00643493;IPI00917818;IPI00922466;IPI00941076;IPI00878658;IPI00001423;IPI00385471;IPI00922706;IPI00916573	Kelch-like protein 7;cDNA FLJ77412;cDNA FLJ53164, highly similar to Kelch-like protein 7;Kelch/BTB protein;cDNA FLJ52310, highly similar to Kelch-like protein 7;cDNA FLJ52332, highly similar to Kelch-like protein 7;cDNA FLJ55340, highly similar to Kelch-like protein 7;cDNA FLJ54026, highly similar to Kelch-like protein 7	KLHL7	Q8IXQ5-1;Q8IXQ5;A8K364;Q8IXQ5-2;B7Z5I9;Q8IWW9;B7Z3P9;B7Z4N7;B7Z4H7;B7Z4J1	12;12;11;8;7;4;3;3;3;2	26.1	2.51e-97	1.3315	15.891	11	39269000	1.5166	14.202	12	55920000	0.343808	0.16837
791	IPI00154590;IPI00916807;IPI00908705;IPI00916663;IPI00915819;IPI00916514	MKI67 FHA domain-interacting nucleolar phosphoprotein;Nucleolar protein interacting with the FHA domain of pKI-67;Nucleolar phosphoprotein Nopp34;cDNA FLJ57495, highly similar to MKI67 FHA domain-interacting nucleolar phosphoprotein	MKI67IP;NIFK;NOPP34	Q9BYG3;C9J808;B4DSM4	19;11;10;9;7;6	60.4	0	1.3307	16.924	57	380010000	1.3325	15.742	55	360650000	0.344858	0.352916
1207	IPI00790342;IPI00329389;IPI00867533;IPI00789282	60S ribosomal protein L6;TAX-responsive enhancer element-binding protein 107;Neoplasm-related protein C140	RPL6;TXREB1	B2R4K7;Q9HBB3;Q02878;B4DRX3;Q8N5Z7;Q8TBK5	13;13;13;2	44.6	4.25e-114	1.3289	21.235	22	100890000	1.3243	24.419	24	119030000	0.347231	0.364114
490	IPI00550534;IPI00023464;IPI00941044;IPI00514978;IPI00470780	cDNA FLJ61176, highly similar to Protein AF-10;AF10;Myeloid/lymphoid or mixed-lineage leukemia (Trithorax homolog, Drosophila); translocated to, 10;Protein AF-10;Myeloid/lymphoid or mixed-lineage leukemia translocated to, 10 isoform a variant;Type II AF10 protein;Putative uncharacterized protein DKFZp686E10210;Type I AF10 protein;MLLT10 protein	MLLT10;AF10;RP11-399C16.2-002;DKFZp686E10210;RP11-399C16.2-013;RP11-399C16.2-003	B4DVS6;Q5VX90;P55197;Q59EQ6;O60696;Q6N002;Q71UR7;B1ANA8;Q66K63	1;1;1;1;1	1.2	0.13222	1.3283	25.943	3	1146100	1.271	6.8709	3	1813700	0.424103	0.461587
107	IPI00005018;IPI00294870;IPI00925067;IPI00927195;IPI00927387;IPI00791983;IPI00925286	Upstream-binding protein 1;LBP-1;cDNA FLJ75097, highly similar to Homo sapiens upstream binding protein 1 (LBP-1a) (UBP1), mRNA	UBP1;LBP1	Q9NZI7-1;Q9NZI7;A8KAN5;Q9NZI7-4	14;13;2;3;2;2;0	28.1	1.7e-171	1.3278	11.848	19	67301000	0.95029	20.126	24	120600000	0.348687	0.837775
1006	IPI00221092;IPI00397701;IPI00450975	40S ribosomal protein S16;cDNA FLJ56786, moderately similar to 40S ribosomal protein S16;RPS16 protein	RPS16	P62249;B4DP32;Q6IPX4	16;10;9	69.2	3.76e-66	1.3274	20.224	51	1201600000	1.2516	20.456	54	2949500000	0.349218	0.476542
43	IPI00000494;IPI00640037	60S ribosomal protein L5;Ribosomal protein L5;Ribosomal protein L5, isoform CRA_c;cDNA, FLJ95579, Homo sapiens ribosomal protein L5 (RPL5), mRNA;cDNA FLJ38496 fis, clone FELIV1000137, highly similar to 60S RIBOSOMAL PROTEIN L5;Ribosomal protein L5, isoform CRA_b;Ribosomal protein L5 variant;RPL5 protein;Ribosomal protein L5, isoform CRA_a	RPL5;MSTP030;hCG_2028912	P46777;A2RUM7;B3KTM6;Q59GX9;Q8WYP1;Q9BUV4	13;4	42.8	6.86e-76	1.3273	57.684	24	78876000	1.3756	44.268	27	101300000	0.349351	0.298678
814	IPI00165970;IPI00549380	Protein DGCR8;DiGeorge syndrome critical region 8;DiGeorge syndrome critical region gene 8 variant	DGCR8;C22orf12;DGCRK6;LP4941	Q8WYQ5-1;Q8WYQ5;Q53GY5;Q8WYQ5-3	4;4	6.6	3.32e-09	1.3268	8.0395	3	4649100	1.1023	46.701	5	13141000	0.425841	0.744587
493	IPI00023591	Transcriptional activator protein Pur-alpha;Purine-rich single-stranded DNA-binding protein alpha;PURA protein;Purine-rich element binding protein A	PURA;PUR1	Q00577;Q2NLC9;Q2NLD4;Q56A79;Q5U0P9	7	28.6	8.84e-100	1.3266	7.6566	16	70360000	1.3279	11.809	15	68685000	0.350282	0.359162
1568	IPI00925255;IPI00394815;IPI00856118;IPI00925556;IPI00925778	Round spermatid basic protein 1-like protein	RSBN1L	Q6PCB5-1;Q6PCB5;Q6PCB5-2;C9K0P1	34;30;27;7;6	45.9	0	1.3265	20.231	72	377330000	1.3574	31.213	79	785620000	0.350415	0.320655
368	IPI00016542;IPI00852995;IPI00853041	WD repeat-containing protein 76	WDR76	Q9H967	8;8;1	15	3.17e-17	1.3194	69.752	5	83098000	0.95187	67.992	7	162660000	0.359978	0.841573
211	IPI00008963	Interferon-stimulated 20 kDa exonuclease-like 2	ISG20L2;HSD38;HSD-38	Q9H9L3	6	21	1.95e-57	1.3184	39.277	10	20036000	1.5152	33.168	10	23947000	0.435685	0.21395
227	IPI00009464;IPI00220336	Exosome component 10;Polymyositis/scleroderma autoantigen 2;Autoantigen PM/Scl 2;Polymyositis/scleroderma autoantigen 100 kDa;P100 polymyositis-scleroderma overlap syndrome-associated autoantigen;cDNA FLJ59618, highly similar to Exosome component 10;cDNA FLJ60634, highly similar to Exosome component 10;Exosome component 10 isoform 2 variant	EXOSC10;PMSCL;PMSCL2	Q01780-1;Q01780;Q01780-2;B4DFE4;B4DKG8;Q59G73	28;27	39.5	1.16e-170	1.3153	27.61	37	61518000	1.7634	26.591	29	92804000	0.365598	0.0574335
408	IPI00913961;IPI00218448;IPI00018278;IPI00249267;IPI00926183;IPI00141938;IPI00398798;IPI00398806;IPI00927887	Histone H2A.Z;Histone H2A.V;H2A.F/Z;cDNA FLJ13911 fis, clone Y79AA1000214, highly similar to Histone H2AV;H2A histone family, member V, isoform CRA_d;Putative uncharacterized protein H2AFV;H2A histone family, member V, isoform CRA_b	H2AFZ;H2AZ;H2AFV;H2AV	P0C0S5;Q71UI9;C9J0D1;A6NN01;A6NKY0;A6NFA8;C9J386	3;3;3;3;2;2;3;3;2	17.1	2.9e-51	1.314	16.511	8	176700000	1.3561	20.205	8	787140000	0.367395	0.322276
431	IPI00019981;IPI00793378	Transcription initiation factor IIE subunit beta;General transcription factor IIE subunit 2	GTF2E2;TF2E2	P29084	9;5	34	2.6e-31	1.3115	12.538	11	19021000	1.2682	19.047	10	10384000	0.443917	0.465464
259	IPI00010833;IPI00385897;IPI00953048;IPI00945990;IPI00953940	Zinc finger protein 148;Zinc finger DNA-binding protein 89;Transcription factor ZBP-89;cDNA, FLJ94931, highly similar to Homo sapiens zinc finger protein 148 (pHZ-52) (ZNF148), mRNA;ZBP-89 delta-Nter isoform;CLL-associated antigen KW-10;CACCC box-binding protein;ZNF148 protein	ZNF148;ZBP89;tb protein	Q9UQR1;B2RAI2;Q4FD37;Q8TDH4;Q15552;Q8IWK7	3;3;1;1;1	5.3	6.57e-22	1.3108	17.836	3	1227600	0.45449	34.119	3	1227800	0.44476	0.0719166
489	IPI00023409;IPI00074183	Regulator of nonsense transcripts 3B;Nonsense mRNA reducing factor 3B;Up-frameshift suppressor 3 homolog B;cDNA FLJ36409 fis, clone THYMU2010448, highly similar to Regulator of nonsense transcripts 3B;UPF3B protein	UPF3B;RENT3B;UPF3X	Q9BZI7-1;Q9BZI7;Q9BZI7-2;B3KSJ3;Q0VAK7	30;30	51.1	0	1.3087	29.028	100	927300000	1.3906	29.369	99	1112900000	0.374797	0.281543
231	IPI00009688;IPI00908895;IPI00216470;IPI00553149	Phosphatidylinositol-5-phosphate 4-kinase type-2 alpha;Phosphatidylinositol-5-phosphate 4-kinase type II alpha;1-phosphatidylinositol-5-phosphate 4-kinase 2-alpha;PtdIns(5)P-4-kinase isoform 2-alpha;Diphosphoinositide kinase 2-alpha;PtdIns(4)P-5-kinase B isoform;PIP5KIII;PtdIns(4)P-5-kinase C isoform;Phosphatidylinositol-4-phosphate 5-kinase type-2 alpha variant 1;Phosphatidylinositol-4-phosphate…	PIP4K2A;PIP5K2;PIP5K2A;hCG_23090	P48426;B0YJ66;B4DGX2;B4DH09	6;3;2;2	19.7	6.67e-58	1.3067	34.368	4	5721600	1.3342	15.421	5	10692000	0.449722	0.380972
1237	IPI00375731;IPI00915253;IPI00549342;IPI00916428	RNA-binding protein 10;RNA-binding motif protein 10;G patch domain-containing protein 9;RNA-binding protein S1-1;Putative uncharacterized protein DKFZp686E2459;Putative uncharacterized protein RBM10;RBM10 protein	RBM10;DXS8237E;GPATC9;GPATCH9;KIAA0122;DKFZp686E2459	P98175-1;P98175;Q7Z3D7;P98175-2;C4AM81;Q6PKH5;P98175-3;P98175-4	26;24;21;21	30.5	1.81e-262	1.3061	20.353	58	171990000	1.2795	18.176	54	278330000	0.378473	0.430531
69	IPI00002375;IPI00645850;IPI00872080	Tropomodulin-1;Erythrocyte tropomodulin;cDNA, FLJ95355, highly similar to Homo sapiens tropomodulin 1 (TMOD1), mRNA;Tropomodulin 1;cDNA FLJ38429 fis, clone FEBRA2013465, highly similar to Tropomodulin-1;Putative uncharacterized protein TMOD1	TMOD1;D9S57E;TMOD;RP11-244N9.1-002	P28289;B2RB77;Q5T7W3;A8MVS9	3;3;3	11.7	9.12e-12	1.3043	95.831	2	1243100	0.79304	27.46	3	2779400	0.452648	0.614618
1494	IPI00782966;IPI00383996	Zinc finger protein 106 homolog;Zinc finger protein 474;cDNA FLJ60081, highly similar to Zinc finger protein 106;cDNA FLJ56182, highly similar to Zinc finger protein 106;ZFP106 protein;Putative uncharacterized protein DKFZp451A177	ZFP106;SH3BP3;ZNF474;DKFZp451A177	Q9H2Y7;B4DGC7;B4DZ40;Q05C49;Q0VGA6;Q86T35	17;15	10.4	3.63e-74	1.3038	23.658	11	5050400	1.29	22.997	13	20436000	0.45326	0.435977
1391	IPI00856115;IPI00549171;IPI00945572;IPI00947109;IPI00947277;IPI00947456;IPI00945141;IPI00945481;IPI00945306;IPI00945054	cDNA FLJ77771, highly similar to Homo sapiens replication initiator 1, mRNA;Replication initiator 1;Zinc finger protein 464;DHFR oribeta-binding protein RIP60;60 kDa replication initiation region protein;60 kDa origin-specific DNA-binding protein;ATT-binding protein	REPIN1;RIP60;ZNF464	A8K9F5;Q9BWE0;C9J3L7;C9JYJ8;C9JZE3;C9J0L4;C9J590;C9J7N1;C9J7L2;C9J7D4	4;4;4;4;4;4;2;2;2;2	9	2.39e-38	1.3021	32.89	2	4985800	1.0258	10.093	4	11042000	0.455345	0.905692
1065	IPI00293434;IPI00790432;IPI00789296;IPI00878369;IPI00942616;IPI00788736	Signal recognition particle 14 kDa protein;18 kDa Alu RNA-binding protein	SRP14	P37108	11;6;4;3;3;3	50.7	3.82e-124	1.2967	16.519	48	1719400000	1.3033	17.513	56	3334300000	0.392009	0.394127
922	IPI00216587;IPI00645201	40S ribosomal protein S8;Ribosomal protein S8;Similar to ribosomal protein S8	RPS8;OK/SW-cl.83;RP11-269F19.3-001;hCG_2031852;RP11-269F19.3-003	P62241;Q5JR94;Q5JR95;Q9BS10	16;14	59.6	1.96e-196	1.2951	19.449	85	1464100000	1.4042	25.011	85	2032100000	0.394352	0.266745
689	IPI00219037;IPI00045109	Histone H2A.x;Histone H2A type 1-A;H2A/r	H2AFX;H2AX;HIST1H2AA;H2AFR	P16104;Q96QV6	0;0	0	1.59e-84	1.2948	24.325	2	81598000	1.1504	8.9177	2	65210000	0.394792	0.674726
315	IPI00013415;IPI00478287;IPI00798077;IPI00893703;IPI00796554;IPI00942012	40S ribosomal protein S7;Putative uncharacterized protein RPS7;Ribosomal protein S7, isoform CRA_b;cDNA, FLJ92055, Homo sapiens ribosomal protein S7 (RPS7), mRNA	RPS7;hCG_1784266	P62081;Q57Z92;B5MCP9	15;12;11;9;9;2	52.1	1.82e-87	1.2922	20.655	45	1085700000	1.1942	18.919	38	1054900000	0.398627	0.582887
958	IPI00218606;IPI00793332	40S ribosomal protein S23;cDNA FLJ77921, highly similar to Homo sapiens ribosomal protein S23 (RPS23), mRNA;Ribosomal protein S23, isoform CRA_a;cDNA, FLJ92033, Homo sapiens ribosomal protein S23 (RPS23), mRNA	RPS23;hCG_38189	P62266;A8K517	6;3	30.1	3.3e-16	1.2911	14.61	35	278690000	1.396	15.299	31	471120000	0.400259	0.275585
634	IPI00031519;IPI00220918;IPI00220919	DNA (cytosine-5)-methyltransferase 1;MCMT;DNA methyltransferase HsaI;CXXC-type zinc finger protein 9;Cytosine-specific methyltransferase	DNMT1;AIM;CXXC9;DNMT	P26358-1;P26358;Q59FP7;P26358-2;B3KVA0;P26358-3	6;6;4	4.6	5.32e-19	1.2883	29.234	2	1357000	0.50569	10.835	4	3714100	0.472572	0.120876
731	IPI00087498;IPI00793432;IPI00795594	N-acetyltransferase ESCO2;Establishment of cohesion 1 homolog 2;ESCO2 protein	ESCO2	Q56NI9;Q49AP4	23;12;8	44.8	2.78e-181	1.2863	41.883	25	93978000	1.2212	31.514	27	132770000	0.407441	0.530884
1413	IPI00552897;IPI00641106;IPI00894221;IPI00953089;IPI00470805;IPI00937211;IPI00895860;IPI00939838;IPI00895842;IPI00792132;IPI00941028;IPI00795103	Mediator of DNA damage checkpoint protein 1;Nuclear factor with BRCT domains 1;Mediator of DNA damage checkpoint 1;cDNA FLJ51571, moderately similar to Mediator of DNA damage checkpoint protein 1;Mediator of DNA damage checkpoint 1 variant 3	MDC1;KIAA0170;NFBD1;DAQB-47P19.7-006	Q14676-1;Q14676;B7ZCV9;Q14676-2;B4DYH4;C9JCC2;Q14676-3;Q14676-4;A1Z5I7	36;36;35;35;35;33;32;32;22;3;3;1	29.8	0	1.2815	22.095	55	65342000	0.56351	38.805	53	122100000	0.414728	0.0830804
293	IPI00642904;IPI00012726;IPI00555747;IPI00642944;IPI00644016;IPI00641299	PABPC4 protein;Poly(A) binding protein, cytoplasmic 4 (Inducible form);Poly(A) binding protein, cytoplasmic 4 (Inducible form), isoform CRA_c;PABPC4 protein variant;Polyadenylate-binding protein 4;Inducible poly(A)-binding protein;Activated-platelet protein 1;Poly(A) binding protein, cytoplasmic 4 (Inducible form), isoform CRA_e;Polyadenylate binding protein II	PABPC4;RP11-69E11.6-002;hCG_2031827;APP1;PABP4;RP11-69E11.6-004;RP11-69E11.6-003	Q3B867;Q4VC03;Q53GL4;Q6IQ30;Q13310-1;Q13310;Q13310-2;B1ANR7;Q147Y3;B1ANR0;Q15164	5;5;5;5;1;0	8.3	3.78e-102	1.2798	11.037	8	17749000	1.054	18.295	6	19009000	0.483453	0.844109
1120	IPI00299904;IPI00376143;IPI00219740;IPI00925989	DNA replication licensing factor MCM7;CDC47 homolog;P1.1-MCM3;MCM7 minichromosome maintenance deficient 7 (S. cerevisiae);MCM7 minichromosome maintenance deficient 7 (S. cerevisiae), isoform CRA_b;cDNA, FLJ95407, highly similar to Homo sapiens MCM7 minichromosome maintenance deficient 7 (S. cerevisiae) (MCM7), mRNA;cDNA FLJ39640 fis, clone SMINT2003386, highly similar to DNA REPLICATION LICENSING…	MCM7;CDC47;MCM2;hCG_2023614;tcag7.648	P33993-1;P33993;A4D2A1;B2RBA6;B3KUD7;B4DDF5;C6EMX8;A4D2A2;Q9H4N9;P33993-2	3;2;2;1	6.7	3.1e-08	1.2775	25.65	4	799240	1.2941	10.124	2	282120	0.486434	0.430609
94	IPI00306380;IPI00003886;IPI00798037;IPI00946884;IPI00945015;IPI00929341;IPI00790249;IPI00789659;IPI00644865;IPI00748339;IPI00514952	Guanine nucleotide-binding protein-like 3;Nucleolar GTP-binding protein 3;Nucleostemin;E2-induced gene 3 protein;Novel nucleolar protein 47;cDNA FLJ57535, highly similar to Guanine nucleotide-binding protein-like 3	GNL3;E2IG3;NS	Q9BVP2-1;Q9BVP2;Q9BVP2-2;B4DMU5	34;34;17;9;5;5;4;3;1;1;1	56.3	0	1.2764	24.424	90	971410000	1.3307	24.609	89	1645300000	0.422583	0.355349
1393	IPI00549516;IPI00942236	Target of EGR1 protein 1;cDNA FLJ36001 fis, clone TESTI2015213, highly similar to Homo sapiens target of EGR1, member 1 (nuclear) (TOE1), mRNA;cDNA FLJ57546, highly similar to Homo sapiens target of EGR1, member 1 (nuclear) (TOE1), mRNA;cDNA FLJ59313, highly similar to Homo sapiens target of EGR1, member 1 (nuclear) (TOE1), mRNA	TOE1	Q96GM8;B3KSC7;B4DP23;B4DEM6	4;2	8.6	9.78e-30	1.2756	27.285	2	2365500	1.3339	9.7631	3	3397300	0.488907	0.381324
566	IPI00027280;IPI00941371;IPI00926182	DNA topoisomerase 2-beta;DNA topoisomerase II, beta isozyme;Topoisomerase IIb	TOP2B;topIIb	Q02880-1;Q02880;Q6LBI8	1;0;0	1.8	0	1.2743	16.647	959	14321000000	1.0554	19.408	957	24867000000	0.425852	0.903723
375	IPI00016839;IPI00798015	General transcription factor IIH subunit 4;General transcription factor IIH polypeptide 4;TFIIH basal transcription factor complex p52 subunit;Basic transcription factor 2 52 kDa subunit;BTF2-p52;cDNA FLJ58492, highly similar to TFIIH basal transcription factor complex p52 subunit;cDNA FLJ50212, highly similar to TFIIH basal transcription factor complex p52 subunit;General transcription factor II…	GTF2H4;TFIIH;DADB-160J14.4-001;DAMA-342O2.4-001;DAMC-336H8.3-001;DAQB-11J22.4-001;XXbac-BCX105N19.4-001;XXbac-BPG118E17.5-001;hCG_26005	Q92759;B4DNU0;B4DTJ5;Q53HH3;Q76KU4	12;4	30.3	2.9e-87	1.2736	17.523	18	59533000	1.5502	22.979	22	92647000	0.426947	0.146111
762	IPI00107113;IPI00607550;IPI00872922;IPI00940505	U3 small nucleolar RNA-associated protein 14 homolog A;Serologically defined colon cancer antigen 16;Antigen NY-CO-16;cDNA FLJ53406, highly similar to U3 small nucleolar RNA-associated protein 14 homolog A;cDNA FLJ54249, highly similar to U3 small nucleolar RNA-associated protein 14 homolog A	UTP14A;SDCCAG16	Q9BVJ6-1;Q9BVJ6;B4DQ08;B4E343;Q9BVJ6-2;O60531	28;26;26;21	39.2	3.57e-290	1.2718	17.076	54	142730000	1.3728	18.652	43	186820000	0.42977	0.301973
363	IPI00015956;IPI00434985	Exosome complex exonuclease RRP40;Ribosomal RNA-processing protein 40;Exosome component 3;p10;cDNA FLJ75926, highly similar to Homo sapiens exosome component 3 (EXOSC3), transcript variant 1, mRNA;cDNA FLJ75903, highly similar to Homo sapiens exosome component 3 (EXOSC3), transcript variant 2, mRNA;Apoptosis-related protein PNAS-3	EXOSC3;RRP40;CGI-102;RP11-3J10.8-001;hCG_30090;PNAS-3	Q9NQT5;Q5QP85;A8K0K6;Q9NYS3	10;5	40.4	9.96e-53	1.2707	22.378	14	19767000	1.7199	17.897	14	29086000	0.495334	0.107831
884	IPI00914529;IPI00910727;IPI00182533;IPI00816097;IPI00914543	cDNA FLJ57954, highly similar to 60S ribosomal protein L28;60S ribosomal protein L28;Ribosomal protein L28;Ribosomal protein L28 variant	RPL28	B4DEP9;P46779;O60251;Q59F34;C9JB50	7;7;7;6;6	29	2.23e-31	1.2693	18.3	7	13284000	1.3928	21.07	7	32512000	0.497183	0.317311
294	IPI00012750;IPI00903251;IPI00877856	40S ribosomal protein S25	RPS25	P62851	8;8;2	48.8	2.14e-33	1.2692	11.246	26	1069200000	1.225	23.858	25	1789500000	0.433876	0.523848
302	IPI00013163;IPI00642185	Myeloid cell nuclear differentiation antigen;cDNA, FLJ93711, highly similar to Homo sapiens myeloid cell nuclear differentiation antigen (MNDA), mRNA;MNDA protein;cDNA FLJ78191, highly similar to Homo sapiens myeloid cell nuclear differentiation antigen, mRNA;Myeloid cell nuclear differentiation antigen, isoform CRA_a	MNDA;RP11-432E18.11-001;hCG_38208	P41218;B2R829;Q05CU9;Q5VUU6	46;10	82.8	0	1.2689	17.445	354	7510700000	1.2291	21.315	340	11313000000	0.434351	0.516335
521	IPI00025091	40S ribosomal protein S11	RPS11	P62280	7	32.9	1.51e-84	1.2679	15.608	62	1689200000	1.3306	17.537	62	2367500000	0.43594	0.355485
784	IPI00152890;IPI00556218;IPI00157845;IPI00291903	Nucleolar protein 6;Nucleolar RNA-associated protein;cDNA FLJ31997 fis, clone NT2RP7009259, highly similar to Nucleolar protein 6;cDNA FLJ58527, highly similar to Nucleolar protein 6	NOL6	Q9H6R4-1;Q9H6R4;Q9H6R4-4;B3KPN5;B4DF80;Q9H6R4-2;Q9H6R4-3	27;27;25;17	28.4	1.56e-162	1.2672	19.176	36	64312000	1.3273	20.441	43	167430000	0.437055	0.359983
590	IPI00028122;IPI00333317;IPI00643781;IPI00013290;IPI00939776;IPI00885081;IPI00645387;IPI00922032;IPI00020956;IPI00007063	PC4 and SFRS1-interacting protein;Lens epithelium-derived growth factor;Transcriptional coactivator p75/p52;Dense fine speckles 70 kDa protein;CLL-associated antigen KW-7;PSIP1 protein;PC4 and SFRS1 interacting protein 1, isoform CRA_a	PSIP1;DFS70;LEDGF;PSIP2;hCG_27254	O75475-1;O75475;O75475-2;Q05CM9;Q8N4N4	27;17;17;2;2;2;2;2;2;2	49.4	0	1.2662	32.556	80	491450000	0.73692	25.071	87	564040000	0.438651	0.34291
1074	IPI00294241;IPI00885034;IPI00894459;IPI00952869;IPI00893619	Transcription factor IIIA;General transcription factor IIIA	GTF3A;RP11-125I23.2-010	Q92664-1;Q92664;Q92664-2;B7ZBK4;C9JKV4;C9JRL9	3;3;3;2;1	8.5	4.3e-11	1.266	33.691	3	7842800	1.3267	12.996	3	11136000	0.501564	0.389867
422	IPI00019380;IPI00513689	Nuclear cap-binding protein subunit 1;80 kDa nuclear cap-binding protein;NCBP 80 kDa subunit	NCBP1;CBP80;NCBP	Q09161	15;2	22.4	1.4e-74	1.2651	18.036	16	38179000	1.0353	14.456	18	58664000	0.440412	0.956681
891	IPI00300222;IPI00183699;IPI00877648;IPI00442504;IPI00880126;IPI00877776;IPI00871518;IPI00879370;IPI00878379;IPI00796469;IPI00935434;IPI00879905;IPI00879964;IPI00797020	HMG box transcription factor BBX;Bobby sox homolog;HMG box-containing protein 2;cDNA FLJ78675, highly similar to Homo sapiens stroma HMG-box containing protein (HBP2) mRNA;cDNA: FLJ22429 fis, clone HRC09084;cDNA: FLJ22291 fis, clone HRC04410;HSPC339;cDNA FLJ27117 fis, clone SPL06311	BBX;HBP2	Q8WY36-1;Q8WY36;A8K6U2;Q9H6A7;Q8WY36-2;Q9H6G9;C9JA69;Q9P043;Q6ZNU6	30;30;28;18;10;5;3;3;3;3;3;1;1;1	36.8	2.41e-287	1.2646	18.08	58	194050000	1.3208	17.882	63	307540000	0.441215	0.368982
1175	IPI00306043;IPI00935463;IPI00397024	YTH domain family protein 2;High-glucose-regulated protein 8;CLL-associated antigen KW-14;Renal carcinoma antigen NY-REN-2;Putative uncharacterized protein YTHDF2;High glucose-regulated protein 8	YTHDF2;HGRG8	Q9Y5A9-1;Q9Y5A9;A8MX43;B5BU99;Q9Y5A9-2	3;3;3	6.7	9.75e-14	1.2639	20.778	7	15744000	1.0738	10.563	5	11952000	0.504369	0.802368
688	IPI00045051;IPI00002534;IPI00383017	Transcriptional activator protein Pur-beta;Purine-rich element-binding protein B;Purine-rich element binding protein B	PURB;hCG_1640255;tcag7.811	Q96QR8;A4D2L7	15;1;1	51.6	7.07e-104	1.2632	14.509	24	146740000	1.3536	10.953	19	121990000	0.443468	0.325412
661	IPI00910088;IPI00032516;IPI00910344;IPI00219794;IPI00002552	cDNA FLJ14622 fis, clone NT2RP2000147, highly similar to Adaptor-related protein complex 1 mu-1 subunit;Leukemia T cell specific adaptor-related protein 1 mu1 subunit;Adaptor-related protein complex 1, mu 1 subunit variant;AP-1 complex subunit mu-1;Adaptor-related protein complex 1 mu-1 subunit;Adaptor protein complex AP-1 mu-1 subunit;Golgi adaptor HA1/AP1 adaptin mu-1 subunit;Mu-adaptin 1;AP-mu…	AP1M1;CLTNM	B3KNH5;Q4TTY5;Q59EK3;Q9BXS5;B4DDG7;B4DN99	8;8;6;2;2	20.9	4.51e-30	1.2606	20.623	7	13529000	1.5125	14.425	6	15711000	0.508803	0.21585
114	IPI00005132;IPI00871959;IPI00017380	Guanine nucleotide-binding protein-like 3-like protein;Putative uncharacterized protein GNL3L;GNL3L protein	GNL3L	Q9NVN8;A8MX10;Q05DU1	21;21;2	37.5	4.69e-146	1.2588	17.826	26	128710000	1.413	23.238	34	189350000	0.450608	0.257533
204	IPI00008530;IPI00871646;IPI00556485;IPI00791448;IPI00794884;IPI00868999;IPI00793002;IPI00791188;IPI00797741;IPI00790287;IPI00798371;IPI00940411	60S acidic ribosomal protein P0;L10E;cDNA FLJ75549, highly similar to Homo sapiens ribosomal protein, large, P0 (RPLP0), transcript variant 1, mRNA;Ribosomal protein P0 variant;60S acidic ribosomal protein P0-like;RPLP0 protein;cDNA FLJ51469, highly similar to 60S acidic ribosomal protein P0	RPLP0	P05388;A8K4Z4;Q53HK9;Q53HW2;Q8NHW5;Q3B7A4;Q6NSF2;B4E3D5;Q3MHV2	8;7;7;6;6;6;6;6;5;4;3;1	37.9	1.32e-70	1.2587	11.959	13	16056000	1.2306	11.671	12	17269000	0.51137	0.520138
305	IPI00013215	Origin recognition complex subunit 1;Replication control protein 1;cDNA FLJ76308, highly similar to Homo sapiens origin recognition complex, subunit 1-like (yeast) (ORC1L), mRNA;cDNA FLJ61742, highly similar to Origin recognition complex subunit 1;Origin recognition complex, subunit 1-like (Yeast)	ORC1L;ORC1;PARC1	Q13415;A8K794;B7Z8H0;Q96F82	17	26	6.49e-81	1.2587	20.939	18	19244000	0.98921	22.918	17	34497000	0.51137	0.989001
583	IPI00448173;IPI00027963;IPI00642539;IPI00445113;IPI00871914;IPI00828052	Proline/serine-rich coiled-coil protein 1;cDNA FLJ78057, highly similar to Homo sapiens differential display and activated by p53 (DDA3),mRNA;Proline/serine-rich coiled-coil 1	PSRC1;DDA3;FP3214;RP11-297O4.2-005;RP11-297O4.2-006	Q6PGN9-1;Q6PGN9;Q6PGN9-2;A8K0M8;Q5T2Z1;Q6PGN9-3;Q5T2Z0;Q6PGN9-4	2;2;2;1;1;1	6.9	0.00054592	1.2582	54.084	3	1007300	0.61347	20.207	2	453560	0.512047	0.270782
900	IPI00215719;IPI00908950	60S ribosomal protein L18;Ribosomal protein L18	RPL18	Q07020;Q0QEW2;B4DDY5	7;5	35.1	2.15e-70	1.2582	18.844	12	115120000	1.4139	27.673	10	84242000	0.451588	0.256607
1161	IPI00304612;IPI00398983;IPI00398949;IPI00936705;IPI00909017;IPI00432865	60S ribosomal protein L13a;23 kDa highly basic protein;RPL13A protein;Ribosomal protein L13a variant;FWP004;Ribosomal protein L13a;Ribosomal protein L13a, isoform CRA_b;Novel protein similar to ribosomal protein L13a RPL13A	RPL13A;RPL13a;hCG_1998057;RP11-365K22.1-001	P40429;Q0VGL3;Q53H34;Q5QTS3;Q8J015;Q9BSQ6;Q5VY36	5;5;5;5;2;1	25.6	1.05e-18	1.2576	14.364	6	26536000	1.3019	18.617	7	32920000	0.452571	0.420548
666	IPI00032799;IPI00879006;IPI00186438	Ribosomal RNA-processing protein 7 homolog A;Gastric cancer antigen Zg14	RRP7A;CGI-96	Q9Y3A4	9;9;2	30.8	3.35e-96	1.2565	18.944	14	25480000	1.293	13.314	12	29505000	0.514355	0.432043
586	IPI00028050;IPI00789634;IPI00793158;IPI00792787	Selenocysteine-specific elongation factor;Elongation factor sec;Eukaryotic elongation factor, selenocysteine-tRNA-specific;EEFSEC protein	EEFSEC;SELB	P57772;Q96HZ6;C9J8T0	24;17;6;3	45.3	6.99e-130	1.2555	18.821	43	146420000	1.0616	22.165	46	233010000	0.456022	0.887665
872	IPI00183626;IPI00334175;IPI00179964;IPI00556157;IPI00413691	Polypyrimidine tract binding protein 1;Polypyrimidine tract binding protein 1, isoform CRA_c;Polypyrimidine tract-binding protein 1;Heterogeneous nuclear ribonucleoprotein I;57 kDa RNA-binding protein PPTB-1;Polypyrimidine tract-binding protein 1 isoform c variant;Putative uncharacterized protein PTBP1	PTBP1;hCG_20560;PTB	Q9BUQ0;P26599-2;P26599;P26599-1;Q59H49;A6NLN1	7;7;7;4;4	16.9	4.95e-116	1.2534	13.216	5	7347800	1.0102	12.631	3	3950300	0.518587	0.940768
1464	IPI00655650;IPI00479543;IPI00187140;IPI00401819;IPI00477550;IPI00787644;IPI00795435;IPI00376121;IPI00176696;IPI00847149;IPI00797875	40S ribosomal protein S26;Ribosomal protein S26;Putative 40S ribosomal protein S26-like 1;Ribosomal protein 26 (RPS26) pseudogene;HCG1745083;Putative uncharacterized protein RPS26;Similar to 40S ribosomal protein S26	RPS26;RPS26P11;RPS26L1;RP11-151A6.3-001;LOC285938;hCG_1745083;tcag7.125	P62854;Q76N56;Q5JNZ5;Q5JVH5;Q75MH1	3;2;2;2;2;2;2;2;1;1;1	31.3	5.85e-24	1.2499	22.588	11	158480000	1.3089	19.409	12	567300000	0.465326	0.385933
931	IPI00217030;IPI00219894;IPI00302740;IPI00643830;IPI00646114;IPI00877922;IPI00945801;IPI00478986;IPI00878172	40S ribosomal protein S4, X isoform;Single copy abundant mRNA protein;SCR10;cDNA FLJ40595 fis, clone THYMU2010705, highly similar to 40S RIBOSOMAL PROTEIN S4, X ISOFORM;Ribosomal protein S4, X-linked, isoform CRA_c;cDNA, FLJ92004, Homo sapiens ribosomal protein S4, X-linked (RPS4X), mRNA;Ribosomal protein S4, X-linked X isoform variant;RPS4X protein;40S ribosomal protein S4, Y isoform 2;40S ribos…	RPS4X;CCG2;RPS4;SCAR;hCG_18634;RPS4Y2;RPS4Y2P;RPS4Y1;RPS4Y;PRO2646	P62701;B2R491;Q53HV1;Q96IR1;Q8TD47;P22090;A4FU11;Q496E4;Q53HI6;C9JEH7	24;13;12;12;9;6;5;5;2	67.7	7.28e-224	1.2498	18.288	115	1971600000	1.3009	20.097	127	2749600000	0.465493	0.397682
429	IPI00019962;IPI00922035	UPF0534 protein C4orf43	C4orf43	Q96EY4	15;7	47.8	1.05e-172	1.2485	15.914	30	593100000	1.16	15.735	34	806540000	0.467675	0.653813
548	IPI00026272;IPI00216456;IPI00031562	Histone H2A type 1-B/E;H2A/m;H2A.2;H2A/a;Histone H2A;Histone H2A type 1-C;H2A/l;Histone H2A type 3	HIST1H2AB;H2AFM;HIST1H2AE;H2AFA;hCG_1640984;hCG_1787383;HIST1H2AC;H2AFL;HIST3H2A	P04908;B2R5B3;B2R5B6;Q08AJ9;Q93077;Q7L7L0	1;1;1	8.5	8.9e-52	1.2478	8.0332	2	8161700	1.2875	8.3353	2	24398000	0.526303	0.439278
1496	IPI00783872;IPI00873926;IPI00910763	Caprin-1;Cytoplasmic activation- and proliferation-associated protein 1;GPI-anchored membrane protein 1;GPI-anchored protein p137;p137GPI;Cell cycle-associated protein 1;Membrane component chromosome 11 surface marker 1;cDNA FLJ46087 fis, clone TESTI2009497, highly similar to GPI-anchored protein p137;cDNA FLJ57278	CAPRIN1;GPIAP1;GPIP137;M11S1	Q14444-1;Q14444;B3KXU8;Q14444-2;B4DSF8	8;8;6	10.7	6.19e-43	1.2471	20.779	7	21763000	1.0731	12.855	8	39802000	0.527274	0.803822
1094	IPI00297455;IPI00939756;IPI00641614;IPI00644440;IPI00645037;IPI00646239	A-kinase anchor protein 8-like;Neighbor of A-kinase-anchoring protein 95;Homologous to AKAP95 protein;Helicase A-binding protein 95;A-kinase anchor protein 8-like (A kinase (PRKA) anchor protein 8-like, isoform CRA_a)	AKAP8L;NAKAP95;HRIHFB2018;hCG_36782	Q9ULX6;B5BU90	5;4;2;2;2;2	9.3	7.18e-17	1.2469	17.024	9	6015200	1.0228	19.224	4	6990600	0.527552	0.912384
700	IPI00057097;IPI00513998;IPI00514967;IPI00939798;IPI00640751;IPI00642460	Deoxynucleotidyltransferase terminal-interacting protein 1;Terminal deoxynucleotidyltransferase-interacting factor 1	DNTTIP1;C20orf167;TDIF1	Q9H147;C9J7R7;C9JU91;C9IYR1;C9J7S2;C9J4E2	7;6;6;5;3;3	28.9	5.66e-51	1.2423	4.3564	6	5507400	1.2912	8.2079	8	5917200	0.533972	0.4344
534	IPI00026087;IPI00186338	Barrier-to-autointegration factor;Breakpoint cluster region protein 1;cDNA, FLJ92232, highly similar to Homo sapiens barrier to autointegration factor 1 (BANF1), mRNA	BANF1;BAF;BCRG1	O75531;B2R4V4	3;2	48.3	5.09e-65	1.2387	0.95126	2	5806700	0.83891	22.961	3	25739000	0.539041	0.709466
1060	IPI00292894	Pre-rRNA-processing protein TSR1 homolog	TSR1;KIAA1401	Q2NL82	5	8.1	6.17e-38	1.2386	22.589	4	1942600	1.4563	43.56	7	3944400	0.539183	0.259109
137	IPI00005979;IPI00654843;IPI00220232;IPI00908922;IPI00893055;IPI00892585;IPI00556659;IPI00893169	Translation initiation factor eIF-2B subunit delta;eIF-2B GDP-GTP exchange factor subunit delta;Putative uncharacterized protein;Eukaryotic translation initiation factor 2B, subunit 4 delta, 67kDa, isoform CRA_e;Putative uncharacterized protein EIF2B4;EIF-2B-delta-like protein;Putative uncharacterized protein DKFZp586J0119;cDNA FLJ60165, highly similar to Translation initiation factor eIF-2B subu…	EIF2B4;EIF2BD;hCG_1784435;DKFZp586J0119	Q9UI10-1;Q9UI10;Q9HBP7;Q53RY7;Q71US4;Q9Y3W7;Q9UI10-2;B4DUP5;C9JD83	10;10;9;5;5;3;3;1	24.5	5.27e-48	1.2379	13.041	8	26215000	1.4241	15.072	10	43368000	0.485759	0.287304
1318	IPI00414860;IPI00926175;IPI00926815;IPI00924813;IPI00477215	60S ribosomal protein L37a;RPL37A protein;cDNA FLJ76565, highly similar to Homo sapiens ribosomal protein L37a, mRNA	RPL37A	P61513;Q6P4E4;C9J4Z3;C9JF77	5;4;4;4;1	45.7	6.6e-47	1.2374	10.341	4	10011000	1.2714	23.401	7	37607000	0.540881	0.461035
1482	IPI00746004;IPI00420117;IPI00397358;IPI00930154	40S ribosomal protein S27-like protein;40S ribosomal protein S27;Metallopan-stimulin 1;Ribosomal protein S27	RPS27L;RPS27;MPS1;LOC392748;tcag7.1276;RP11-422P24.3-001;hCG_1746747;hCG_1996850;hCG_2001249	Q71UM5;C9JLI6;P42677;A4D1G5;Q5T4L6	2;2;0;0	15.5	4.46e-17	1.2374	32.002	4	65034000	1.3894	37.942	7	113030000	0.486625	0.282882
1331	IPI00419880;IPI00472119;IPI00942312;IPI00736161;IPI00738052	40S ribosomal protein S3a;cDNA FLJ78591, highly similar to Homo sapiens ribosomal protein S3A (RPS3A), mRNA;cDNA FLJ51870, highly similar to 40S ribosomal protein S3a;Ribosomal protein S3A	RPS3A;MFTL	P61247;A8K4W0;B7Z3M5;Q6NXR8;C9JC00	30;29;15;8;2	77.3	1.81e-273	1.237	18.134	99	1741300000	1.2277	24.365	95	1883200000	0.487319	0.518891
451	IPI00021518;IPI00446284;IPI00549348;IPI00607727;IPI00607674	DNA damage-binding protein 2;Damage-specific DNA-binding protein 2;DDB p48 subunit;UV-damaged DNA-binding protein 2	DDB2	Q92466-1;Q92466;Q92466-4;Q92466-2	7;5;4;2;1	15.7	2.24e-11	1.2362	15.806	7	5629900	1.4145	19.557	8	21414000	0.542584	0.296226
515	IPI00024684;IPI00791998;IPI00790233;IPI00953530;IPI00790849;IPI00791296;IPI00167949;IPI00794837;IPI00796515;REV__IPI00171821;REV__IPI00937858;IPI00794288;REV__IPI00879669;IPI00797610;IPI00795289;IPI00954482	Interferon-induced GTP-binding protein Mx2;Myxovirus resistance protein 2;Interferon-regulated resistance GTP-binding protein MxB;p78-related protein;MX2	MX2	P20592;Q75MY7;Q75MY8	40;8;8;6;5;5;3;3;3;1;1;1;1;1;1;1	53.7	0	1.2355	17.946	79	256760000	1.3702	22.334	64	320190000	0.489927	0.305061
844	IPI00171127;IPI00478960;IPI00053288;IPI00432360;IPI00383229;IPI00238081;IPI00552189	Ubiquitin-associated protein 2;cDNA FLJ33002 fis, clone THYMU1000217, highly similar to Homo sapiens ubiquitin associated protein 2 (UBAP2), transcript variant 1, mRNA;cDNA FLJ59508, highly similar to Homo sapiens ubiquitin associated protein 2 (UBAP2), transcript variant 1, mRNA;cDNA FLJ59394, highly similar to Homo sapiens ubiquitin associated protein 2 (UBAP2), transcript variant 1, mRNA;cDNA …	UBAP2;KIAA1491;RP11-176F3.6-005;RP11-176F3.6-008;UNQ610	Q5T6F2;B3KQ73;B4DH66;B4DRB6;B4DZ54;B4E0R5;A2A305;B7Z7P2;A2A306;Q6UWR4	8;6;4;4;2;2;1	11.5	1.4e-35	1.2351	23.171	6	3049900	1.2353	21.27	9	9574300	0.544149	0.513035
1287	IPI00410067;IPI00410069;IPI00332936;IPI00953489;IPI00410070;IPI00410071	Zinc finger CCCH-type antiviral protein 1;Zinc finger CCCH domain-containing protein 2;Zinc finger antiviral protein;cDNA FLJ76121, highly similar to Homo sapiens zinc finger CCCH-type, antiviral 1 (ZC3HAV1), transcript variant 1, mRNA	ZC3HAV1;ZC3HDC2;PRO1677	Q7Z2W4-1;Q7Z2W4;A8K9U6;Q7Z2W4-3;C9J6P4;Q7Z2W4-2	9;8;7;4;3;1	13.6	1.86e-72	1.2311	15.034	8	9440100	1.1698	25.803	7	15585000	0.54987	0.619125
1374	IPI00477330;IPI00399262;IPI00789043;IPI00654746	Rho GTPase-activating protein 11A;Rho-type GTPase-activating protein 11A;cDNA FLJ50314, highly similar to Homo sapiens Rho GTPase activating protein 11A (ARHGAP11A), transcript variant 1, mRNA;cDNA, FLJ79336, highly similar to Homo sapiens Rho GTPase activating protein 11A (ARHGAP11A), transcript variant 1, mRNA	ARHGAP11A;KIAA0013	Q6P4F7;B4DZN9	12;7;3;3	14.1	3.1e-84	1.2309	24.439	13	15388000	1.2562	15.444	5	14388000	0.550157	0.482382
309	IPI00013296;IPI00397609;IPI00790711;IPI00894147	40S ribosomal protein S18;Ke-3;Ribosomal protein S18;Ribosomal protein S18, isoform CRA_b	RPS18;D6S218E;DADB-159G18.1-001;DAMC-227D19.3-001;DAQB-314F24.10-001;XXbac-BCX165D10.12-001;XXbac-BPG185D15.7-001;hCG_1640167	P62269;Q5SUJ3	18;13;13;6	63.8	1.21e-90	1.2308	26.343	58	1112200000	1.1688	17.364	52	2227200000	0.498169	0.635027
1397	IPI00550021;IPI00651660;IPI00941779;IPI00877635;IPI00877999;IPI00877787;IPI00878524;IPI00889059;IPI00878827;IPI00219335;IPI00943250	60S ribosomal protein L3;HIV-1 TAR RNA-binding protein B;Ribosomal protein L3;Putative uncharacterized protein RPL3;cDNA FLJ35376 fis, clone SKMUS2004044, highly similar to Homo sapiens ribosomal protein L3 (RPL3), transcript variant 2, mRNA;cDNA FLJ59135, highly similar to 60S ribosomal protein L3;Ribosomal protein L3, isoform CRA_i;RPL3 protein;Ribosomal protein L3, isoform CRA_b;Putative uncha…	RPL3;OK/SW-cl.32;hCG_2015191;rpl3	P39023;Q96QL0;A6NHB7;B3KS36;B4DN06;Q49AJ9;Q8TBW1;Q9BT63;Q9NY85;C9JFX8;B5MCW2;C9J1Y8	20;18;18;16;13;11;11;7;5;2;1	46.9	1.15e-173	1.2307	15.325	50	243320000	1.225	12.68	51	417470000	0.498345	0.523848
1223	IPI00334914;IPI00844404;IPI00646783	TRM1-like protein;cDNA, FLJ93224;cDNA FLJ56040	TRM1L;C1orf25;MSTP070	Q7Z2T5-1;Q7Z2T5;B2R713;B4DXX1;Q7Z2T5-2	1;1;1	2.5	5.51e-12	1.2296	5.8045	2	250760	1.3913	13.811	2	476570	0.552028	0.318816
240	IPI00010153;IPI00795408;IPI00791920;IPI00795751;IPI00794091;IPI00749373	60S ribosomal protein L23;Ribosomal protein L17;Similar to ribosomal protein L23	RPL23	P62829;Q9BTQ7;C9JD32	13;13;11;8;6;1	72.1	8.94e-157	1.2285	15.636	37	286890000	1.2432	23.858	42	1005900000	0.50224	0.491115
1179	IPI00793696;IPI00306332;IPI00946221;IPI00791426	60S ribosomal protein L24;Ribosomal protein L30	RPL24	P83731;C9JNW5;C9JXB8	8;8;8;8	32.7	5.24e-27	1.2284	18.11	28	489830000	1.1789	16.914	22	697800000	0.502418	0.613922
1039	IPI00290812;IPI00640904;IPI00645509;IPI00555864	Transcription termination factor 2;RNA polymerase II termination factor;Transcription release factor 2;HuF2;Lodestar homolog	TTF2	Q9UNY4-1;Q9UNY4	33;15;5;3	32.4	1.94e-163	1.2281	22.62	46	86602000	1.1822	24.496	38	133620000	0.502951	0.607132
1003	IPI00221088;IPI00954541;IPI00925580;IPI00879238;IPI00478327;IPI00847192;IPI00647546;IPI00853062;IPI00879512	40S ribosomal protein S9;Ribosomal protein S9;Ribosomal protein S9, isoform CRA_a;cDNA FLJ61636, highly similar to 40S ribosomal protein S9;Putative uncharacterized protein RPS9;Ribosomal protein S9, isoform CRA_c;RPS9 protein	RPS9;XXbac-BCX105G6.6-001;XXbac-BPG111L9.6-001;hCG_2009111	P46781;A9C4C1;B7Z732;C9JM19;B5MCT8;A5D904	19;15;15;15;13;12;8;6;6	58.2	8.09e-35	1.2273	17.963	58	1136700000	1.1006	16.501	58	1145000000	0.504375	0.79001
334	IPI00014174;IPI00645503;IPI00646810;IPI00644869;IPI00645275;IPI00645843	Mortality factor 4-like protein 2;MORF-related gene X protein;Transcription factor-like protein MRGX;MSL3-2 protein;cDNA FLJ44127 fis, clone THYMU2006420, highly similar to Mortality factor 4-like protein 2;cDNA FLJ44463 fis, clone UTERU2024969, highly similar to Mortality factor 4-like protein 2;cDNA FLJ52940, highly similar to Mortality factor 4-like protein 2;MORF-related gene X variant;Mortal…	MORF4L2;KIAA0026;MRGX;RP5-1055C14.2-008;RP5-1055C14.2-009;RP5-1055C14.2-001;RP5-1055C14.2-006	Q15014;B3KWX6;B3KX14;B4DXQ8;Q53EY5;Q5JXX3;Q5JXX2;Q5JXX4;Q5JXX1	12;10;10;6;8;3	36.1	4.21e-119	1.2265	22.284	21	123320000	0.98908	26.984	23	145620000	0.505801	0.930089
1069	IPI00293746;IPI00642240;IPI00646155;IPI00446669	Multiple myeloma tumor-associated protein 2	MMTAG2;C1orf35	Q9BU76-1;Q9BU76;Q9BU76-4;Q9BU76-3;Q9BU76-2	12;12;10;9	47.9	2.55e-90	1.2261	13.306	25	102950000	1.2768	17.027	22	113100000	0.506516	0.434825
517	IPI00024871	Core-binding factor subunit beta;Polyomavirus enhancer-binding protein 2 beta subunit;SL3-3 enhancer factor 1 subunit beta;SL3/AKV core-binding factor beta subunit;cDNA FLJ76413, highly similar to Homo sapiens core-binding factor, beta subunit (CBFB), transcript variant 1, mRNA	CBFB	Q13951-2;Q13951;A8K719	3	10.7	1.07e-93	1.2255	21.261	4	15410000	0.98449	2.9986	2	11817000	0.55796	1
1477	IPI00744211;IPI00916635;IPI00556081;IPI00917532;IPI00917207;IPI00915774;IPI00917665;IPI00910085;IPI00879488	Eukaryotic translation initiation factor 4E type 2;mRNA cap-binding protein type 3;Eukaryotic translation initiation factor 4E-like 3;Eukaryotic translation initiation factor 4E homologous protein;mRNA cap-binding protein 4EHP;eIF4E-like protein 4E-LP;cDNA FLJ12456 fis, clone NT2RM1000661, highly similar to Eukaryotic translation initiation factor 4E type 3;Eukaryotic translation initiation facto…	EIF4E2;EIF4EL3;tmp_locus_9;hCG_33450	O60573;Q53RG0;B8ZZ50;B8ZZJ9;Q59FE1;B9A044;C9JEL3;B8ZZL3	4;3;3;3;3;2;1;1;1	20.4	4.83e-08	1.2251	15.1	3	825690	1.22	44.219	3	780720	0.558542	0.536445
300	IPI00013068;IPI00796161	Eukaryotic translation initiation factor 3 subunit E;Eukaryotic translation initiation factor 3 subunit 6;eIF-3 p48;Viral integration site protein INT-6 homolog;cDNA, FLJ93685, highly similar to Homo sapiens eukaryotic translation initiation factor 3, subunit 6 48kDa (EIF3S6), mRNA;cDNA FLJ42184 fis, clone THYMU2031994, highly similar to Eukaryotic translation initiation factor 3 subunit 6;Eukary…	EIF3E;EIF3S6;INT6;hCG_2008794	P60228;B2R806;B3KW56;Q6IAX5	9;4	20.2	1.33e-17	1.224	20.338	9	14018000	1.021	25.367	8	14576000	0.560143	0.916411
509	IPI00024523;IPI00556073;IPI00908622;IPI00909891;IPI00098523;IPI00926867;IPI00927277;IPI00910456;IPI00926644;IPI00925657;IPI00925863;IPI00926246;IPI00220102;IPI00874105;IPI00916360;IPI00169308;IPI00917047;IPI00103326;IPI00926057	DnaJ homolog subfamily B member 6;Heat shock protein J2;MSJ-1;HHDJ1;MRJ;cDNA FLJ76979, highly similar to Homo sapiens DnaJ (Hsp40) homolog, subfamily B, member 6 (DNAJB6), transcript variant 1, mRNA;cDNA FLJ51000, highly similar to DnaJ homolog subfamily B member 6;DnaJ;cDNA FLJ51007, highly similar to DnaJ homolog subfamily B member 6;cDNA FLJ52214, highly similar to DnaJ homolog subfamily B mem…	DNAJB6;HSJ2;MRJ;MSJ1	O75190-1;O75190;A8KAG0;B4DN73;O75190-3;A7UJ17;B4DNN5;B4DVN1;O75190-2;Q49A72;C9J2C4;B4DMJ9;Q75MP3;B4DNF1;C9JDX6;C9J2P2;C9JFG6	6;5;5;4;4;4;4;3;3;3;2;2;1;1;1;1;1;1;1	22.4	6.17e-43	1.224	7.8248	6	14926000	1.0682	31.8	6	16973000	0.560143	0.814044
804	IPI00375915;IPI00164354;IPI00844003;IPI00945557	Protein MCM10 homolog;Minichromosome maintenance complex component 10;MCM10 minichromosome maintenance deficient 10 (S. cerevisiae), isoform CRA_b	MCM10;PRO2249;RP11-24J20.4-002;hCG_40780	Q7L590-1;Q7L590;Q7L590-2;Q5T670	7;7;6;1	11.1	1.15e-36	1.2222	21.618	7	8815200	0.97269	4.0938	3	8198600	0.562772	0.977602
684	IPI00044583;IPI00853414;IPI00853356;IPI00376357;IPI00413735	Transcriptional-regulating factor 1;Transcriptional-regulating protein 132;Zinc finger transcription factor TReP-132;Breast cancer anti-estrogen resistance 2;cDNA FLJ45586 fis, clone BRTHA3014000, highly similar to Transcriptional-regulating factor 1	TRERF1;BCAR2;RAPA;TREP132	Q96PN7-1;Q96PN7;B3KXK2;Q05GC8;Q96PN7-5;Q96PN7-4;Q96PN7-3;Q96PN7-2	4;4;4;3;3	4.2	6.29e-14	1.2198	16.828	4	2360300	1.5425	20.646	3	3069300	0.566292	0.19558
338	IPI00014305	Zinc finger protein OZF;Only zinc finger protein;Zinc finger protein 146	ZNF146;OZF	Q15072	2	6.5	0.0029299	1.2192	23.532	2	1920800	0.98149	90.114	4	3265900	0.567175	0.994331
827	IPI00167909;IPI00852659;IPI00843958;IPI00843902;IPI00910363;IPI00852574;IPI00852738	Echinoderm microtubule-associated protein-like 3;Echinoderm microtubule associated protein like 3, isoform CRA_e;Putative uncharacterized protein EML3;cDNA FLJ56458, highly similar to Homo sapiens echinoderm microtubule associated protein like 3 (EML3), mRNA	EML3	Q32P44-1;Q32P44;B7WPE2;Q32P44-2;Q32P44-3;B4DL97	9;8;7;7;6;2;1	16.2	1.52e-56	1.2186	28.052	8	9657700	0.65586	20.581	7	7036800	0.568059	0.344304
705	IPI00061523	THAP domain-containing protein 11;THAP domain containing 11	THAP11;HRIHFB2206	Q96EK4;B5APZ3	7	24.5	5.13e-15	1.2181	31.895	9	23398000	0.99793	42.596	9	35414000	0.568797	0.968825
682	IPI00043495;IPI00784732;IPI00785035	BTB/POZ domain-containing protein KCTD18;cDNA FLJ76153, highly similar to Homo sapiens potassium channel tetramerisation domain containing 18 (KCTD18), mRNA	KCTD18	Q6PI47-1;Q6PI47;A8K4A2;Q6PI47-2;C9JPW8	4;3;1	11.3	3.44e-35	1.2179	14.982	3	2845400	1.2039	26.76	3	4440000	0.569092	0.561976
1221	IPI00334648;IPI00383601	NAD-dependent deacetylase sirtuin-7;SIR2-like protein 7;cDNA FLJ76241, highly similar to Homo sapiens sirtuin (silent mating type information regulation 2 homolog) 7 (S. cerevisiae) (SIRT7), mRNA;cDNA FLJ37007 fis, clone BRACE2009620, highly similar to NAD-dependent deacetylase sirtuin-7 (EC 3.5.1.-)	SIRT7;SIR2L7	Q9NRC8-1;Q9NRC8;A8K2K0;B3KSU8	10;3	35.2	5.71e-94	1.215	20.902	17	16543000	1.0794	13.588	14	27357000	0.573386	0.790797
1230	IPI00339269;IPI00011134	Heat shock 70 kDa protein 6;Heat shock 70 kDa protein B';cDNA, FLJ93166, highly similar to Homo sapiens heat shock 70kDa protein 6 (HSP70B') (HSPA6), mRNA;cDNA FLJ36606 fis, clone TRACH2015654, highly similar to HEAT SHOCK 70 kDa PROTEIN 6;cDNA FLJ51847, highly similar to Heat shock 70 kDa protein 6;Heat shock 70kDa protein 6 (HSP70B') variant;Putative heat shock 70 kDa protein 7;Heat shock 70 kD…	HSPA6;HSP70B';HSPA7;HSP70B	P17066;B2R6X5;B3KSM6;B4DHP5;Q53FC7;P48741	1;1	1.7	1.21e-44	1.2132	1.2718	2	79643000	1.0908	3.4872	3	108790000	0.529969	0.813976
685	IPI00044681;IPI00395464;IPI00514651	E3 ubiquitin-protein ligase UHRF2;Ubiquitin-like PHD and RING finger domain-containing protein 2;Ubiquitin-like-containing PHD and RING finger domains protein 2;Np95/ICBP90-like RING finger protein;Nuclear zinc finger protein Np97;RING finger protein 107;cDNA FLJ16243 fis, clone HCHON2000323, highly similar to Ubiquitin-like PHD and RING finger domain-containing protein 2 (EC 6.3.2.-);Putative un…	UHRF2;NIRF;RNF107;DKFZp686G0837	Q96PU4-1;Q96PU4;B3KV82;Q96PU4-2;Q69YI0	5;3;2	8.2	3.11e-30	1.2102	14.198	5	2680300	0.45578	8.4057	3	1895100	0.580549	0.0729655
440	IPI00020602	Casein kinase II subunit alpha'	CSNK2A2;CK2A2	P19784	3	10	6.57e-05	1.2096	76.268	2	4319900	0.88681	29.988	3	2631900	0.581449	0.807781
426	IPI00019770	40S ribosomal protein S30	FAU	P62861	3	9	2.78e-07	1.2084	11.166	11	155010000	1.3374	17.88	13	353720000	0.538899	0.346362
44	IPI00000643;IPI00657974	BAG family molecular chaperone regulator 2;Bcl-2-associated athanogene 2;cDNA FLJ10153 fis, clone HEMBA1003417, highly similar to BAG family molecular chaperone regulator 2;cDNA FLJ13673 fis, clone PLACE1011858, highly similar to BAG family molecular chaperone regulator 2;cDNA FLJ50277, highly similar to BAG family molecular chaperone regulator 2;BCL2-associated athanogene 2	BAG2;RP3-496N17.2-002	O95816;B3KM36;B3KN59;B4DXE2;A2A296	2;1	9.5	0.0015104	1.2083	22.145	2	712260	1.5584	13.266	2	1140700	0.583404	0.185568
584	IPI00027988;IPI00953090;IPI00556456;IPI00304086;IPI00855974;IPI00942274;IPI00798332;IPI00902532	Transcriptional repressor CTCF;CCCTC-binding factor;CTCFL paralog;11-zinc finger protein;CCCTC-binding factor (Zinc finger protein) variant;Putative uncharacterized protein CTCF	CTCF	P49711;Q59EL8;B5MC38	4;3;3;1;1;1;1;1	7.7	4.15e-20	1.206	29.928	7	12729000	1.3326	32.7	6	6556000	0.586875	0.382855
788	IPI00153032	Protein LTV1 homolog;cDNA FLJ61396	LTV1	Q96GA3;B4DTT8	11	26.9	2.94e-37	1.2045	23.283	17	47705000	1.5055	32.389	17	70794000	0.546237	0.176375
1306	IPI00413362;IPI00435422	Signal-induced proliferation-associated 1-like protein 1;High-risk human papilloma viruses E6 oncoproteins targeted protein 1;SIPA1L1 protein;cDNA FLJ58647, highly similar to Signal-induced proliferation-associated 1-likeprotein 1;Putative uncharacterized protein DKFZp686G1344	SIPA1L1;E6TP1;KIAA0440;DKFZp686G1344	O43166-1;O43166;A6H8W6;O43166-2;B4DYX7;Q5CZ77	12;12	8.3	2.12e-58	1.2035	9.8038	13	4244100	1.4709	20.996	11	11655000	0.590666	0.247169
1380	IPI00479058;IPI00795650	40S ribosomal protein S15;RIG protein	RPS15;RIG	P62841	7;1	54.5	3.71e-82	1.2023	16.592	23	172780000	1.3583	14.613	13	186170000	0.550408	0.319537
1066	IPI00293464;IPI00909008;IPI00909251;IPI00909177;IPI00922069	DNA damage-binding protein 1;Damage-specific DNA-binding protein 1;UV-damaged DNA-binding factor;DDB p127 subunit;DNA damage-binding protein a;UV-damaged DNA-binding protein 1;Xeroderma pigmentosum group E-complementing protein;XPE-binding factor;HBV X-associated protein 1;cDNA FLJ56068, highly similar to DNA damage-binding protein 1;cDNA FLJ51067, highly similar to DNA damage-binding protein 1;c…	DDB1;XAP1	Q16531;B7Z2A1;B4DSA8;B4DZP5	23;18;15;6;3	24.1	1.69e-111	1.2011	15.761	24	23927000	1.4601	27.496	21	61940000	0.594323	0.212808
539	IPI00026202;IPI00847774;IPI00909746;IPI00872093;IPI00878506	60S ribosomal protein L18a;cDNA, FLJ92035, highly similar to Homo sapiens ribosomal protein L18a (RPL18A), mRNA;cDNA FLJ52166, highly similar to 60S ribosomal protein L18a;Ribosomal protein L18a variant;Ribosomal protein L18a;cDNA FLJ51501, highly similar to 60S ribosomal protein L18a;Ribosomal protein L18a-like protein;cDNA FLJ51502, highly similar to 60S ribosomal protein L18a	RPL18A	Q02543;B2R4C0;B4DUV3;Q53HD3;Q76N54;B4DM74;Q32XH3;B4DM94	8;8;7;6;1	36.4	1.58e-28	1.199	6.0814	6	30319000	1.113	11.905	11	39759000	0.556709	0.723617
1086	IPI00297145;IPI00396104;IPI00377170;IPI00375604;IPI00641297;IPI00854805;IPI00902918;IPI00945405;IPI00944949;IPI00946860	Male-specific lethal 3 homolog;Male-specific lethal-3 protein-like 1;Male-specific lethal-3 homolog 1;cDNA FLJ56156, highly similar to Male-specific lethal 3-like 1;cDNA FLJ61627, highly similar to Male-specific lethal 3-like 1;Male-specific lethal 3-like 1 (Drosophila), isoform CRA_a;Putative uncharacterized protein MSL3;Male-specific lethal 3-like 1 (Drosophila), isoform CRA_c;cDNA FLJ76747, hi…	MSL3;MSL3L1	Q8N5Y2-1;Q8N5Y2;B4DUV8;Q8N5Y2-2;B7Z227;A6NCU2;A6NHW8;A8K165	7;7;7;5;3;3;2;2;2;1	13.1	8.92e-20	1.1964	12.661	9	16565000	1.1237	24.897	9	16023000	0.601536	0.703051
96	IPI00152785;IPI00220403;IPI00515061;IPI00003935;IPI00166293;IPI00454695;IPI00746251	Histone H2B type 1-O;H2B.n;H2B/n;H2B.2;Histone H2B type 1-B;H2B.f;H2B/f;H2B.1;Histone H2B type 1-J;H2B.r;H2B/r;Histone H2B type 2-E;H2B.q;H2B/q;H2B-GL105;Histone H2B type 3-B;H2B type 12;Histone H2B	HIST1H2BO;H2BFH;H2BFN;HIST1H2BB;H2BFF;HIST1H2BJ;H2BFR;HIST2H2BE;H2BFQ;HIST3H2BB;hCG_2040238	P23527;P33778;P06899;Q16778;Q8N257;A4FU05	2;2;2;2;2;2;2	7.9	6.21e-83	1.1948	20.451	6	81679000	1.1543	17.266	8	270780000	0.564804	0.666178
1541	IPI00871780;IPI00217626	RNA-binding protein 12B;RNA-binding motif protein 12B;Putative uncharacterized protein RBM12B	RBM12B	Q8IXT5;B9ZVT1	22;20	27.3	8.43e-71	1.1939	23.346	48	84225000	1.1514	22.871	55	196080000	0.566549	0.672528
1387	IPI00514399;IPI00847956	Ribosomal protein S27	RPS27;RP11-422P24.3-002	Q5T4L4	0;0	0	1.39e-21	1.1936	16.2	4	44981000	1.218	22.754	7	154310000	0.567132	0.536862
1246	IPI00412415;IPI00383565	Bromodomain adjacent to zinc finger domain protein 1A;ATP-utilizing chromatin assembly and remodeling factor 1;ATP-dependent chromatin-remodeling protein;Williams syndrome transcription factor-related chromatin-remodeling factor 180;CHRAC subunit ACF1;cDNA FLJ14383 fis, clone HEMBA1002035, highly similar to Bromodomain adjacent to zinc finger domain protein 1A;BAZ1A protein;Bromodomain adjacent t…	BAZ1A;ACF1;WCRF180;HSPC317	Q9NRL2-1;Q9NRL2;Q9NRL2-2;B3KND8;Q05CW0;Q32ND1;Q59G54	11;11	7.6	1.48e-23	1.1927	28.675	7	6064000	1.0006	29.615	7	14184000	0.607262	0.962686
961	IPI00879004;IPI00218753;IPI00414101;IPI00478232;IPI00953508;IPI00953043;IPI00942088	DNA topoisomerase 2-alpha;DNA topoisomerase II, alpha isozyme;DNA topoisomerase 2	TOP2A;TOP2	P11388-4;P11388;P11388-3;P11388-2;P11388-1;C9J5P2;C9JGD1;C9J4C3;A6NDM0	104;104;104;103;103;101;100	50.4	0	1.1884	22.271	653	8153900000	0.9152	19.879	662	15915000000	0.577302	0.752931
616	IPI00915363;IPI00942970;IPI00029750;IPI00915463;IPI00903204;IPI00943336;IPI00847986	40S ribosomal protein S24	RPS24;RP11-6P10.1-001;hCG_22610;DKFZp686N1586;RP11-6P10.1-003	P62847-1;P62847;Q5T0P7;Q7Z3D1;P62847-2;Q5T0P8	6;6;6;6;6;6;6	16.6	3.62e-25	1.1866	20.508	13	185200000	1.2288	19.14	20	391740000	0.580853	0.516882
983	IPI00220242;IPI00017330;IPI00465441;IPI00414058;IPI00873601;IPI00908958;IPI00514400	G protein-coupled receptor kinase 6;G protein-coupled receptor kinase GRK6;cDNA FLJ32135 fis, clone PEBLM2000333, highly similar to G protein-coupled receptor kinase 6 (EC 2.7.11.16)	GRK6;GPRK6	P43250-2;P43250;B3KPS5;Q96AD6;P43250-1	13;12;12;2;1;1;1	29.4	6.54e-201	1.1859	17.593	16	35907000	1.0486	18.456	15	55912000	0.582238	0.921489
73	IPI00789041;IPI00002649	Pinin;140 kDa nuclear and cell adhesion-related phosphoprotein;Domain-rich serine protein;Melanoma metastasis clone A protein;Desmosome-associated protein;SR-like protein;Nuclear protein SDK3;cDNA FLJ75071, highly similar to Homo sapiens pinin, desmosome associated protein (PNN), mRNA;cDNA FLJ56361, highly similar to Pinin;cDNA FLJ52602, highly similar to Pinin;Neutrophil protein	PNN;DRS;MEMA	Q9H307-1;Q9H307;A8K964;B4DTD4;B4E392;Q15789;Q9H307-2	2;2	3.1	1.54e-05	1.1855	9.7368	3	1286300	1.0818	19.488	3	1222400	0.618526	0.78587
563	IPI00413058;IPI00027258;IPI00413060	Synaptopodin;cDNA FLJ45106 fis, clone BRAWH3033293, highly similar to Synaptopodin;SYNPO protein;cDNA FLJ77489, highly similar to Homo sapiens synaptopodin	SYNPO;KIAA1029	Q8N3V7-1;Q8N3V7;B3KXB8;Q8N3V7-2;A7MD96;Q8N3V7-3;A5PKZ8;Q71HJ6	2;2;2	3.4	0.00016815	1.1816	29.953	4	587310	1.2712	25.707	3	1580500	0.624694	0.461311
842	IPI00171087;IPI00843788	S1 RNA-binding domain-containing protein 1;cDNA FLJ31974 fis, clone NT2RP7008167, weakly similar to 85.1 kDa PROTEIN IN GREB-FEOA INTERGENIC REGION;cDNA FLJ57207;cDNA, FLJ79121, highly similar to Homo sapiens S1 RNA binding domain 1 (SRBD1)	SRBD1	Q8N5C6-1;Q8N5C6;B3KPM8;Q8N5C6-2;B7Z6X7;B7ZAA7	47;30	49.3	0	1.1809	83.809	160	636970000	0.67269	101.77	162	2975000000	0.592201	0.224313
358	IPI00015905;IPI00645362;IPI00646511;IPI00647528;IPI00644896	Exosome complex exonuclease RRP4;Ribosomal RNA-processing protein 4;Exosome component 2;EXOSC2 protein;cDNA FLJ33193 fis, clone ADRGL2005838, highly similar to Exosome complex exonuclease RRP4 (EC 3.1.13.-);cDNA FLJ52512, highly similar to Exosome complex exonuclease RRP4 (EC 3.1.13.-);cDNA FLJ52817, highly similar to Exosome complex exonuclease RRP4 (EC 3.1.13.-);Exosome component 2, isoform CRA…	EXOSC2;RRP4;RP11-57C19.4-003;RP11-57C19.4-006;RP11-57C19.4-002;hCG_2024976;RP11-57C19.4-005	Q13868;A2VCR1;B3KQW2;A3KFL5;B4DKK6;B4E001;A3KFL2;A3KFL4;A3KFL1	6;6;5;5;4	25.6	1.13e-57	1.1785	12.393	11	15419000	1.6773	14.207	9	15561000	0.62963	0.124605
1443	IPI00642816;IPI00216125;IPI00419797	Signal recognition particle 9 kDa protein;cDNA FLJ76514, highly similar to Homo sapiens signal recognition particle 9kDa (SRP9), mRNA;HCG1781062;Signal recognition particle 9kDa, isoform CRA_a;Similar to signal recognition particle 9kD;SRP9 protein;Signal recognition particle 9 kDa isoform;Signal recognition particle 9kDa, isoform CRA_b;Putative uncharacterized protein DKFZp564M2223	SRP9;hCG_1781062;hCG_1984300;DKFZp564M2223	P49458;A8K0N0;Q8WVW9;Q6NVX0;Q8WTW0;Q659G3;Q6P2S0	8;6;6	59.3	2.06e-64	1.1773	19.969	26	804450000	1.2311	17.602	28	1947400000	0.599448	0.512699
499	IPI00023972;IPI00397372;IPI00792278;IPI00795631;IPI00792829;IPI00791686;IPI00794506	Probable ATP-dependent RNA helicase DDX47;DEAD box protein 47;DEAD (Asp-Glu-Ala-Asp) box polypeptide 47 isoform 1 variant;MSTP162;HCG27698, isoform CRA_e;DEAD box protein;DEAD box polypeptide 47 isoform 1 variant;Hqp0256 protein	DDX47;MST162;hCG_27698;E4-DBP	Q9H0S4;Q53GJ1;Q7Z4B1;Q9H4E3;A4UCU0;Q9UI98	23;22;11;11;6;4;1	53.4	5.27e-239	1.1764	17.287	77	901260000	1.2502	13.355	78	1182600000	0.601269	0.478947
1005	IPI00221091;IPI00376555;IPI00156232	40S ribosomal protein S15a;cDNA FLJ77670, highly similar to Homo sapiens ribosomal protein S15a (RPS15A), mRNA;HCG1994130, isoform CRA_a;cDNA FLJ30359 fis, clone BRACE2007760, highly similar to 40S RIBOSOMAL PROTEIN S15A;cDNA, FLJ92249, Homo sapiens ribosomal protein S15a (RPS15A), mRNA	RPS15A;OK/SW-cl.82;hCG_1994130	P62244;A8K7H3;B2R4W8	11;1;1	64.6	8.39e-67	1.1737	29.404	28	516810000	1.1865	14.946	41	1990700000	0.606757	0.598364
1037	IPI00290435;IPI00216113;IPI00552801;IPI00942912;IPI00296727;IPI00910223;IPI00645758	Kinesin-like protein KIF2C;Mitotic centromere-associated kinesin;Kinesin-like protein 6;cDNA FLJ75664, highly similar to Homo sapiens kinesin family member 2C (KIF2C), mRNA;cDNA FLJ54088, highly similar to Kinesin-like protein KIF2C;cDNA FLJ53680, highly similar to Kinesin-like protein KIF2C;Putative uncharacterized protein	KIF2C;KNSL6	Q99661-1;Q99661;A8K3S3;Q99661-2;B7Z6Q6;B7Z7M6;Q8N5N1	14;13;6;3;2;2;1	20.6	3.64e-59	1.1732	39.584	14	27862000	0.80013	31.183	14	41142000	0.607777	0.629259
579	IPI00027831;IPI00847896;IPI00909965	Glutamate-rich WD repeat-containing protein 1;CDW4/GRWD1;Glutamate-rich WD repeat containing 1;cDNA, FLJ96709, highly similar to Homo sapiens glutamate rich WD repeat protein GRWD (GRWD), mRNA;cDNA FLJ90195 fis, clone MAMMA1001310;Putative uncharacterized protein DKFZp564C172	GRWD1;GRWD;KIAA1942;WDR28;hCG_15273;DKFZp564C172	Q9BQ67;A0MNN5;B2RDP6;Q8NCK5;Q8TCJ8	9;8;4	29.4	2.39e-68	1.1728	109.12	21	196430000	1.4062	99.116	15	268480000	0.608594	0.264627
1241	IPI00376798;IPI00647674;IPI00647168;IPI00878431	60S ribosomal protein L11;CLL-associated antigen KW-12;Cell growth-inhibiting protein 34;Ribosomal protein L11;Ribosomal protein L11, isoform CRA_b;cDNA, FLJ92077, Homo sapiens ribosomal protein L11 (RPL11), mRNA	RPL11;RP11-223J15.3-001;hCG_1739238;RP11-223J15.3-005;RP11-223J15.3-004	P62913-1;P62913;Q08ES8;Q5VVD0;Q5VVC8;Q5VVC9	1;0;0;0	6.7	2.89e-60	1.1728	17.975	22	208290000	1.0358	12.886	21	273490000	0.608594	0.955348
1354	IPI00456363;IPI00642402;IPI00639962;IPI00456359;IPI00456361;IPI00883782;IPI00456365;IPI00456367;IPI00456369	Ataxin-2-like protein;Ataxin-2 domain protein;Ataxin-2-related protein;ATXN2L protein;cDNA FLJ77026, highly similar to Homo sapiens ataxin 2-like (ATXN2L), transcript variant E, mRNA	ATXN2L;A2D;A2LG;A2LP;A2RP	Q8WWM7-3;Q8WWM7;Q63ZY4;Q8WWM7-1;Q8WWM7-2;A8K1R6;Q8WWM7-4;Q8WWM7-5;Q8WWM7-6	4;4;4;4;4;4;4;4;4	4.2	2.03e-09	1.1728	14.23	3	2198900	1.1364	8.8477	2	2916200	0.638784	0.679168
394	IPI00017746;IPI00909828;IPI00927763;IPI00925400	BRCA1-associated RING domain protein 1;BRCA1 associated RING domain 1;cDNA, FLJ95007, highly similar to Homo sapiens BRCA1 associated RING domain 1 (BARD1), mRNA;BRCA1 associated RING domain 1 variant;cDNA FLJ51596, highly similar to BRCA1-associated RING domain protein 1	BARD1	Q99728;A0AVN2;B2RAM8;Q53F80;B4DX74	11;9;4;1	19	2.6e-68	1.1727	18.679	12	22835000	1.1487	15.047	12	36956000	0.638946	0.656589
558	IPI00410162;IPI00026670;IPI00917694	Putative uncharacterized protein TCEB2;Transcription elongation factor B (SIII), polypeptide 2 (18kDa, elongin B), isoform CRA_a;Transcription elongation factor B polypeptide 2;RNA polymerase II transcription factor SIII subunit B;SIII p18;Elongin B;Elongin 18 kDa subunit;Transcription elongation factor B (SIII), polypeptide 2 (18kDa, elongin B), isoform CRA_b	TCEB2	B7WPD3;Q15370;B8ZZU8	9;9;8	44.7	7.57e-43	1.172	11.403	11	110250000	1.217	8.9056	12	332770000	0.61023	0.538741
121	IPI00005465;IPI00902491	Testis-specific Y-encoded-like protein 2;Differentially-expressed nucleolar TGF-beta1 target protein;Cell division autoantigen 1;Cutaneous T-cell lymphoma-associated antigen se20-4;CTCL tumor antigen se20-4;Nuclear protein of 79 kDa;cDNA FLJ78640, highly similar to Homo sapiens TSPY-like 2 (TSPYL2), mRNA	TSPYL2;CDA1;DENTT;TSPX;HRIHFB2216	Q9H2G4;A8K8U7	4;1	5.8	4.9e-09	1.171	5.2931	2	1842000	2.0897	26.08	5	8230600	0.641696	0.0300559
487	IPI00023322;IPI00908945	Zinc finger protein ubi-d4;Requiem;Apoptosis response zinc finger protein;D4, zinc and double PHD fingers family 2;cDNA FLJ54147, highly similar to Zinc-finger protein ubi-d4	DPF2;REQ;UBID4	Q92785;B4DT58	9;6	34.5	1.32e-79	1.1703	14.628	10	15914000	1.2114	17.71	10	17050000	0.642831	0.549968
93	IPI00003881	Heterogeneous nuclear ribonucleoprotein F;Nucleolin-like protein mcs94-1;Heterogeneous nuclear ribonucleoprotein F, N-terminally processed;cDNA FLJ57121, highly similar to Heterogeneous nuclear ribonucleoprotein F	HNRNPF;HNRPF;OK/SW-cl.23	P52597;B4DKS8;Q8NI96	13	39.3	7.07e-256	1.1697	14.297	42	421200000	1.1246	15.167	54	714490000	0.614952	0.733059
275	IPI00883647;IPI00011875;IPI00943073	cDNA, FLJ92684, highly similar to Homo sapiens IK cytokine, down-regulator of HLA II (IK), mRNA;cDNA FLJ53904, highly similar to Protein Red;IK cytokine, down-regulator of HLA II;Clone TCCCIA00142 mRNA sequence;Chondrosarcoma-associated protein 2;Putative uncharacterized protein DKFZp564B112;Protein Red;Protein RER;IK factor;Cytokine IK	IK;CSA2;DKFZp564B112;RED;RER	B2R5Y4;B4DEH2;Q6IPD8;Q95HA6;Q9H4P6;Q9UK43;Q9Y3Z5;Q13123	4;4;4	6.6	3.9e-12	1.1696	2.5692	2	4838100	1.2811	22.806	4	6971800	0.643967	0.447823
344	IPI00014533;IPI00384556;REV__CON__Q9TTE1	Nucleolar transcription factor 1;Upstream-binding factor 1;Autoantigen NOR-90;cDNA FLJ77827, highly similar to Human upstream binding factor (hUBF);Ribosomal RNA upstream binding transcription factor	UBTF;UBF;UBF1	P17480-1;P17480;A8K962;O00164	3;3;0	3.1	0	1.1695	23.037	272	4189500000	1.2821	16.79	226	6091400000	0.615364	0.426428
650	IPI00031836;IPI00877819	Developmentally-regulated GTP-binding protein 1;Neural precursor cell expressed developmentally down-regulated protein 3;Putative uncharacterized protein DKFZp434N1827	DRG1;NEDD3;DKFZp434N1827	Q9Y295;Q9UFA5;C9JI78	6;3	20.7	5.55e-31	1.1684	16.699	4	1964600	1.1434	36.831	4	1597100	0.645919	0.666252
326	IPI00924769;IPI00013810;IPI00925314;IPI00927183	Uncharacterized methyltransferase WBSCR22;Williams-Beuren syndrome chromosomal region 22 protein;cDNA FLJ78132, highly similar to Homo sapiens Williams Beuren syndrome chromosome region 22 (WBSCR22), mRNA;Williams Beuren syndrome chromosome region 22, isoform CRA_b;cDNA, FLJ95974, Homo sapiens Williams Beuren syndrome chromosome region 22(WBSCR22), mRNA;Putative uncharacterized protein WBSCR22	WBSCR22;HUSSY-03;PP3381;hCG_18991	C9K060;O43709-1;O43709;A8K501;Q75ME3	3;3;1;1	13.8	2.17e-11	1.1679	9.002	3	2305000	1.4143	47.301	5	5186300	0.646733	0.296415
503	IPI00024167;IPI00902457	ESF1 homolog;ABT1-associated protein;ESF1 protein	ESF1;ABTAP;C20orf6;HDCMC28P	Q9H501;A0JLU5;Q05C10;Q3SWV1;Q6P6H6;Q8IWH6	29;1	37	0	1.1677	20.27	95	226230000	1.3791	21.171	96	347270000	0.619078	0.294602
743	IPI00101659;IPI00902543;IPI00910694;IPI00164154;IPI00807684;IPI00470560;IPI00807665;IPI00807345;IPI00167076;IPI00807644;IPI00167075;IPI00807411;IPI00924565;IPI00807349;IPI00807520;IPI00924845;IPI00927853;IPI00927768	Putative methyltransferase NSUN5;NOL1/NOP2/Sun domain family member 5;Williams-Beuren syndrome chromosomal region 20A protein;cDNA, FLJ96406, highly similar to Homo sapiens NOL1/NOP2/Sun domain family, member 5 (NSUN5), transcript variant 1, mRNA;cDNA FLJ44411 fis, clone UTERU1000024, highly similar to Homo sapiens NOL1/NOP2/Sun domain family, member 5 (NSUN5), transcript variant 2, mRNA;cDNA FLJ…	NSUN5;WBSCR20;WBSCR20A	Q96P11-2;Q96P11;B2RD09;B3KX04;C9JJU9;B4DP79;Q96P11-1	26;25;24;24;9;7;7;5;5;5;4;4;3;2;2;2;2;2	64.2	3.85e-170	1.1672	17.839	44	156460000	0.95882	18.465	38	205110000	0.620112	0.858248
1384	IPI00479789	Uncharacterized protein C1orf103;Receptor-interacting factor 1	C1orf103;RIF1	Q5T3J3-1;Q5T3J3	2	3.5	1.46e-20	1.167	4.9419	3	464380	1.1716	29.67	3	537770	0.648201	0.616004
1007	IPI00221093;IPI00791157;IPI00478114;IPI00797968;IPI00878027;IPI00844369	40S ribosomal protein S17;Putative uncharacterized protein RPS17P2	RPS17;RPS17P2	P08708;A6NH77	14;12;8;7;4;1	68.1	1.81e-165	1.1669	22.729	22	301400000	1.1874	20.029	34	795910000	0.620734	0.59654
760	IPI00106638;IPI00787473;IPI00016930;IPI00879214	UPF0399 protein C6orf153;cDNA, FLJ94435	C6orf153;HSPC253	Q96EU6-1;Q96EU6;B2R9K5;Q96EU6-2	11;11;1;1	42.1	6.27e-55	1.1665	21.763	12	20182000	1.266	14.756	12	30611000	0.649018	0.468528
1352	IPI00455518;IPI00873776;IPI00004362;IPI00793583;IPI00892877;IPI00894300	MORC family CW-type zinc finger protein 2;Zinc finger CW-type coiled-coil domain protein 1;MORC family CW-type zinc finger 2;MORC family CW-type zinc finger 2, isoform CRA_a	MORC2;KIAA0852;ZCWCC1;hCG_40076	Q9Y6X9;B2RNB1	7;6;1;1;1;1	7.9	3.95e-15	1.1661	22.913	9	4231900	0.781	24.061	9	7652600	0.649672	0.58981
202	IPI00008527	60S acidic ribosomal protein P1;RPLP1 protein;Acidic ribosomal phosphoprotein P1	RPLP1;RRP1	P05386;Q6FG99;Q6ICQ4;Q7Z612	1	14	1.5e-15	1.1659	24.175	3	1780700	1.0693	8.099	3	6654000	0.649999	0.811742
968	IPI00219160;IPI00940063;IPI00880180	60S ribosomal protein L34;Leukemia-associated protein	RPL34	P49207;Q5MK14	4;2;1	29.1	1.89e-05	1.1608	23.004	5	21138000	1.13	10.411	4	60145000	0.658383	0.720597
486	IPI00759542;IPI00759754;IPI00023283;IPI00179357;IPI00759637;IPI00759613;IPI00952748;IPI00375499;IPI00375498;IPI00455173;IPI00829745;IPI00941965;IPI00952678	Titin;Connectin;Rhabdomyosarcoma antigen MU-RMS-40.14;Cellular titin isoform PEVK variant 4;Putative uncharacterized protein TTN	TTN	Q8WZ42-8;Q8WZ42;Q8WZ42-1;Q8WZ42-2;Q8WZ42-7;Q8WZ42-4;A2TKE6;C0JYZ2;C9JXI0;Q8WZ42-5;Q8WZ42-3;A6NKB1;B1A7R7	7;7;7;7;7;7;6;4;4;4;1;1;1	0.2	6.36e-05	1.1602	38.054	14	123060000	0.84898	35.386	12	195000000	0.634721	0.593041
281	IPI00012199;IPI00412260;IPI00446362	Coiled-coil domain-containing protein 86;Cytokine-induced protein with coiled-coil domain;cDNA FLJ51395	CCDC86;CYCLON	Q9H6F5;B4DY99	10;2;1	33.1	4.9e-47	1.1601	27.277	15	73762000	1.2466	22.915	15	127650000	0.634931	0.485176
201	IPI00008524;IPI00410017;IPI00909378;IPI00796945;IPI00794246;IPI00301154;IPI00556259;IPI00790842;IPI00306870;IPI00061206;IPI00432527;IPI00938302;IPI00796139	Polyadenylate-binding protein 1;cDNA FLJ57246, highly similar to Poly(A)-binding protein 1;cDNA FLJ59219, highly similar to Poly(A)-binding protein 1;cDNA FLJ37875 fis, clone BRSSN2018771, highly similar to Poly(A)-binding protein 1;Polyadenylate-binding protein 3;Testis-specific poly(A)-binding protein;PABP3;Poly(A) binding protein, cytoplasmic 3;cDNA, FLJ93858, highly similar to Homo sapiens po…	PABPC1;PAB1;PABP1;PABPC2;PABPC3;PABP3;PABPL3;RP11-165I9.5-001;hCG_1774619	P11940-1;P11940;B4DZW4;P11940-2;B4DQX0;B3KT93;Q9H361;Q2VIP3;Q3ZCS4;Q5VX58	15;15;14;12;10;9;2;1;2;1;1;1;1	25	4.29e-160	1.1593	19.437	43	199010000	1.1654	45.364	40	265530000	0.636616	0.642241
1231	IPI00339381;IPI00953643;IPI00759790;IPI00790749;IPI00946899	Helicase-like transcription factor;SWI/SNF-related matrix-associated actin-dependent regulator of chromatin subfamily A member 3;Sucrose nonfermenting protein 2-like 3;DNA-binding protein/plasminogen activator inhibitor 1 regulator;HIP116;RING finger protein 80;cDNA FLJ76830, highly similar to Homo sapiens SWI/SNF related, matrix associated, actin dependent regulator of chromatin, subfamily a, me…	HLTF;HIP116A;RNF80;SMARCA3;SNF2L3;ZBU1	Q14527-1;Q14527;A8K5B6;Q05BZ6;Q59GQ7;C9JR94;Q05DQ5;Q14527-2	66;66;58;27;3	63.9	0	1.157	21.318	269	1567200000	1.0706	24.081	264	2807400000	0.641477	0.864603
726	IPI00073602	Exosome complex exonuclease MTR3;mRNA transport regulator 3 homolog;Exosome component 6;p11	EXOSC6;MTR3	Q5RKV6	10	41.5	5.13e-58	1.1566	97.552	15	40733000	1.6447	82.427	17	60383000	0.642325	0.0972194
370	IPI00016610;IPI00027973;IPI00385206;IPI00952792;IPI00386254;IPI00946887;IPI00946082;IPI00945164;IPI00945892;IPI00946687;IPI00946372;IPI00947004	Poly(rC)-binding protein 1;Alpha-CP1;Nucleic acid-binding protein SUB2.3;Poly(RC) binding protein 1;Putative uncharacterized protein PCBP1;cDNA, FLJ94964, highly similar to Homo sapiens poly(rC) binding protein 1 (PCBP1), mRNA	PCBP1;hCG_1776997	Q15365;Q53SS8	12;0;0;0;0;0;0;0;0;0;0;0	63.5	1.42e-251	1.1556	21.036	46	609120000	0.99998	15.908	48	734630000	0.644448	0.955598
307	IPI00902991;IPI00013256;IPI00607841;IPI00909622;IPI00550906	BetaCstF-64 variant 2;Cleavage stimulation factor 64 kDa subunit;CF-1 64 kDa subunit;cDNA FLJ58787, highly similar to Cleavage stimulation factor 64 kDa subunit;Cleavage stimulation factor 64 kDa subunit, tau variant;TauCstF-64;CF-1 64 kDa subunit, tau variant	CSTF2;CSTF2T;KIAA0689	B3V096;P33240-1;P33240;P33240-2;B4DUD5;Q9H0L4	4;4;4;4;2	9.2	5.77e-41	1.1552	10.311	4	4725300	0.82314	7.5251	3	4216800	0.667682	0.676856
624	IPI00030380;IPI00871408;IPI00908648	General transcription factor IIH subunit 1;General transcription factor IIH polypeptide 1;TFIIH basal transcription factor complex p62 subunit;Basic transcription factor 2 62 kDa subunit;BTF2-p62;cDNA, FLJ93435, highly similar to Homo sapiens general transcription factor IIH, polypeptide 1 (62kD subunit) (GTF2H1), mRNA;cDNA FLJ45269 fis, clone BRHIP2029529, highly similar to TFIIH basal transcrip…	GTF2H1;BTF2;hCG_1992280	P32780;B2R7G4;B3KXE0;B4DSG6	19;7;5	43.2	1.24e-132	1.1544	22.748	23	77850000	1.5433	24.54	27	125310000	0.647002	0.15045
268	IPI00011268;IPI00216044;IPI00642213;IPI00641351;IPI00514496;IPI00640938	RNA-binding protein Raly;hnRNP associated with lethal yellow homolog;Autoantigen p542;Heterogeneous nuclear ribonucleoprotein C-like 2;RNA binding protein (Autoantigenic, hnRNP-associated with lethal yellow) long isoform variant;RNA binding protein, autoantigenic (HnRNP-associated with lethal yellow homolog (Mouse));cDNA FLJ77422, highly similar to Homo sapiens RNA binding protein, autoantigenic …	RALY;HNRPCL2;P542;hCG_37136;RP1-64K7.1-007;RP1-64K7.1-004;RP1-64K7.1-005;RP1-64K7.1-003	Q9UKM9-1;Q9UKM9;Q53GL6;Q9UKM9-2;A8K4T9;Q5QPL9;B4DSJ1;Q5QPM1;Q5QPM0;Q5QPM2	14;14;14;10;9;7	40.4	1.3e-117	1.1519	20.448	16	47993000	1.1696	28.352	19	65359000	0.652344	0.633337
801	IPI00163505;IPI00215801;IPI00746554;IPI00942853;IPI00647282;IPI00644764;IPI00514831;IPI00853448;IPI00878725;IPI00915257;IPI00386141;IPI00376960;IPI00376963;IPI00376962;IPI00168431;IPI00879910;IPI00852586;IPI00513959	RNA-binding protein 39;RNA-binding motif protein 39;RNA-binding region-containing protein 2;Hepatocellular carcinoma protein 1;Splicing factor HCC1;RBM39 protein;cDNA FLJ59214, highly similar to RNA-binding region-containing protein 2;cDNA FLJ44170 fis, clone THYMU2035319, highly similar to RNA-binding region-containing protein 2;cDNA FLJ60296, highly similar to RNA-binding region-containing prot…	RBM39;HCC1;RNPC2;DKFZp781C0423;DKFZp686C17209;DKFZp781I1140;DKFZp686A11192;hCG_38221;RP11-353C18.2-035	Q14498-1;Q14498;A2RRD3;B3KWX7;B4DLM0;B4E1M7;B7Z4L7;Q68DD9;Q6MZY7;Q7Z3L0;Q14498-2;B4DRA0;Q6N037;Q5QP20	27;27;22;20;10;8;7;4;4;4;3;3;3;3;2;2;2;1	53.4	0	1.1516	39.076	105	1045400000	1.1028	28.917	106	1543800000	0.652988	0.784686
1072	IPI00293921;IPI00791294	DNA topoisomerase 2-binding protein 1;DNA topoisomerase II-binding protein 1;DNA topoisomerase IIbeta-binding protein 1;Topoisomerase (DNA) II binding protein 1;cDNA FLJ61726, highly similar to DNA topoisomerase 2-binding protein 1;TOPBP1 protein	TOPBP1;KIAA0259	Q92547;A0AV47;A7E2X7;B7Z7W8;Q05BV8	19;1	14.8	7.95e-126	1.1512	24.178	16	21369000	1.0101	21.259	18	50326000	0.674383	0.979074
125	IPI00880117;IPI00005531;IPI00743629;IPI00409617;IPI00874275;IPI00013876	Apolipoprotein B mRNA editing enzyme, catalytic polypeptide-like 3B;Probable DNA dC->dU-editing enzyme APOBEC-3B;Phorbolin-1-related protein;Phorbolin-2/3;BK150C2.2 protein	APOBEC3B;CTA-150C2.15-002;CTA-150C2.15-003;bK150C2.2	B0QYD3;Q9UH17-1;Q9UH17;B0QYD2;Q20WL1;Q9UH17-2	4;4;3;1;2;2	8	9.58e-37	1.1497	17.481	6	1726400	1.2429	21.326	11	15470000	0.676908	0.501712
783	IPI00152708	U3 small nucleolar RNA-associated protein 15 homolog;cDNA FLJ61408, highly similar to U3 small nucleolar RNA-associated protein 15 homolog;cDNA FLJ57656, highly similar to U3 small nucleolar RNA-associated protein 15 homolog	UTP15	Q8TED0;B4DU75;B4DXK8	14	31.9	2.99e-82	1.1475	20.97	18	23534000	1.0172	18.17	15	39195000	0.680625	0.924944
226	IPI00009379	DNA-binding protein SMUBP-2;ATP-dependent helicase IGHMBP2;Immunoglobulin mu-binding protein 2;Glial factor 1	IGHMBP2;SMBP2;SMUBP2	P38935	33	38.5	6.73e-229	1.1448	24.004	45	87007000	1.0211	26.617	46	197170000	0.667679	0.99485
736	IPI00099834;IPI00929172	Ubinuclein-1;Ubiquitously expressed nuclear protein;HIRA-binding protein;Protein VT4	UBN1	Q9NPG3-1;Q9NPG3;Q9NPG3-2	15;15	19.8	1.36e-98	1.1446	19.94	14	20277000	1.3158	17.675	16	50771000	0.685548	0.376028
374	IPI00016746	Core-binding factor subunit beta;Polyomavirus enhancer-binding protein 2 beta subunit;SL3-3 enhancer factor 1 subunit beta;SL3/AKV core-binding factor beta subunit	CBFB	Q13951-1;Q13951	3	11	3.66e-91	1.1437	16.599	18	170000000	1.1693	20.618	15	196790000	0.670076	0.63397
1004	IPI00221089	40S ribosomal protein S13	RPS13	P62277	13	58.9	1.55e-95	1.1425	19.184	62	890730000	1.196	19.64	65	2012900000	0.672697	0.57931
1405	IPI00550793	U3 small nucleolar RNA-associated protein 14 homolog C;UTP14, U3 small nucleolar ribonucleoprotein, homolog C (Yeast)	UTP14C;KIAA0266	Q5TAP6;Q08E77	4	7.6	9.57e-71	1.1418	93.45	2	315340	0.49101	35.303	3	2385600	0.690325	0.105298
649	IPI00031820;IPI00909657	Phenylalanyl-tRNA synthetase alpha chain;Phenylalanine--tRNA ligase alpha chain;CML33;FARSLA protein;cDNA FLJ34774 fis, clone NT2NE2003309, highly similar to Phenylalanyl-tRNA synthetase alpha chain (EC 6.1.1.20);Phenylalanine-tRNA synthetase-like, alpha subunit, isoform CRA_b;cDNA FLJ50378, highly similar to Phenylalanyl-tRNA synthetase alpha chain (EC 6.1.1.20)	FARSA;FARS;FARSL;FARSLA;hCG_172485	Q9Y285;Q6IBR2;B4E363	3;3	6.3	5.9e-31	1.1407	23.756	2	1705500	0.88666	18.054	3	7454600	0.692208	0.807476
882	IPI00181728	Brix domain-containing protein 2;Ribosome biogenesis protein Brix;BXDC2 protein;cDNA FLJ57871, highly similar to Brix domain-containing protein 2;BRIX;cDNA FLJ11100 fis, clone PLACE1005550;Brix domain containing 2, isoform CRA_b	BXDC2;BRIX;hCG_2039716	Q8TDN6;A0JLQ5;B4E0B8;Q9NUW4	8	31.4	1.21e-53	1.1392	25.079	11	10529000	1.222	25.417	17	22581000	0.694782	0.533337
816	IPI00295457;IPI00305344;IPI00166518;IPI00797766;IPI00788613;IPI00796460;IPI00874193;IPI00790581;IPI00797228;IPI00876979	Myosin phosphatase Rho-interacting protein;Rho-interacting protein 3;p116Rip;Myosin phosphatase Rho interacting protein;cDNA FLJ34968 fis, clone NTONG2004844, highly similar to P116 RHO-INTERACTING PROTEIN;Myosin phosphatase-Rho interacting protein;MPRIP protein;KIAA0864 protein	MPRIP;KIAA0864;MRIP;RHOIP3;M-RIP	Q6WCQ1-2;Q6WCQ1;B9EGI2;Q6WCQ1-1;Q8N236;Q6WCQ1-3;Q5ZEZ6;Q96EE5;Q9Y6X7	8;8;8;4;4;3;3;2;1;1	10.1	6.56e-45	1.1391	19.786	5	3890400	1.6225	22.594	5	3836600	0.694954	0.149871
1033	IPI00289907;IPI00947128;IPI00927408;IPI00552700;IPI00927445;IPI00926933;IPI00953214;IPI00927182	Forty-two-three domain-containing protein 1;Protein 40-2-3;Forty-two-three domain containing 1, isoform CRA_a;cDNA, FLJ95953;cDNA FLJ50919, highly similar to Homo sapiens forty-two-three domain containing 1 (FYTTD1), transcript variant 1, mRNA;cDNA FLJ59805, highly similar to Homo sapiens forty-two-three domain containing 1 (FYTTD1), transcript variant 1, mRNA;cDNA, FLJ79207, highly similar to Ho…	FYTTD1;hCG_22772	Q96QD9;B2RCB2;B7Z7V1;B7Z8I0;B7ZAJ3;C9JY50;A8MY74	3;3;2;2;1;1;1;1	11.9	2.11e-11	1.1372	28.836	3	1153000	1.3253	21.066	2	216000	0.698225	0.391546
840	IPI00915456;IPI00170867;IPI00220885;IPI00642750;IPI00640563	cDNA FLJ77778, highly similar to Homo sapiens death-associated protein 6 (DAXX), mRNA;cDNA, FLJ93506, highly similar to Homo sapiens death-associated protein 6 (DAXX), mRNA;cDNA FLJ55943, highly similar to Death domain-associated protein 6;Death-associated protein 6 variant;Death domain-associated protein 6;Daxx;hDaxx;Fas death domain-associated protein;ETS1-associated protein 1;cDNA FLJ50943, hi…	DAXX;BING2;DAP6;DADB-159G18.9-001;DAMC-227D19.15-001;DAQB-126H3.2-001;XXbac-BCX165D10.3-001;XXbac-BPG185D15.6-001;hCG_17515	A8K822;B2R7M0;B4E1C1;Q53F85;Q9UER7-1;Q9UER7;B4E1I3;Q5STK9;Q9UER7-2	27;27;25;5;4	43.4	0	1.135	20.436	76	404420000	1.304	21.611	69	573480000	0.689233	0.393095
122	IPI00005477;IPI00892790	DNA-directed RNA polymerase I subunit RPA43;Twist neighbor protein	TWISTNB	Q3B726	17;14	45.9	3.3e-248	1.1323	24.44	52	340970000	1.1706	25.799	51	430070000	0.69525	0.631229
1418	IPI00940950;IPI00554723;IPI00853161;IPI00064765;IPI00398057;IPI00893680;IPI00894025;IPI00853485;IPI00894078;IPI00894342	Ribosomal protein L10;60S ribosomal protein L10;Protein QM;Tumor suppressor QM;Laminin receptor homolog;60S ribosomal protein L10-like	RPL10;XX-FW83563B9.1-011;DXS648E;QM;RPL10L	Q5HY50;P27635;Q96L21;C9J6J7;C9J7G5	2;2;2;0;2;0;0;2;2;0	12.6	1.87e-59	1.1321	23.227	32	407800000	1.0872	20.247	31	525360000	0.695697	0.82288
608	IPI00029267	U2 small nuclear ribonucleoprotein B'';Small nuclear ribonucleoprotein polypeptide B'';Similar to small nuclear ribonucleoprotein polypeptide B''	SNRPB2	P08579;B5BTZ8;Q86YK2	7	34.2	1.32e-38	1.1316	8.8541	7	15030000	1.0253	9.4875	7	42790000	0.707931	0.906805
1381	IPI00479186;IPI00910979;IPI00941899;IPI00220644;IPI00847989;IPI00909560;IPI00604528;IPI00888126;IPI00743713;IPI00871353;IPI00027165;IPI00941093;IPI00909829	Pyruvate kinase isozymes M1/M2;Pyruvate kinase muscle isozyme;Pyruvate kinase 2/3;Cytosolic thyroid hormone-binding protein;THBP1;p58;M2-PK;Tumor M2-PK;Pyruvate kinase;Pyruvate kinase M2	PKM2;PK2;PK3;PKM	P14618-1;P14618;B4DUU6;P14618-2;B4DNK4;Q8WUW7;Q9NYI7;Q9UK31;Q9UKK4;B4DRT3;Q504U3	25;23;22;22;22;20;13;13;1;1;1;1;1	61.6	4.2e-170	1.1312	26.503	31	84289000	0.36661	46.688	42	153460000	0.697711	0.00278673
380	IPI00789551;IPI00017297;IPI00470923	Putative uncharacterized protein MATR3;Matrin-3;cDNA FLJ10526 fis, clone NT2RP2000931, highly similar to Matrin-3;cDNA FLJ55637, highly similar to Matrin-3;cDNA FLJ53172, highly similar to Matrin-3;cDNA, FLJ79319, highly similar to Matrin-3;Putative uncharacterized protein DKFZp686K0542;Putative uncharacterized protein DKFZp686K23100;Clone CDABP0107 mRNA sequence	MATR3;KIAA0723;DKFZp686K0542;DKFZp686K23100	A8MXP9;P43243;B3KM87;B4DF66;B4DRS1;B7ZAV5;Q5CZA7;Q68D11;Q9H4N1	23;23;3	27.8	1.02e-120	1.1306	28.816	49	114790000	0.95972	27.507	50	166520000	0.699056	0.860403
658	IPI00032406	DnaJ homolog subfamily A member 2;HIRA-interacting protein 4;Cell cycle progression restoration gene 3 protein;Dnj3;Renal carcinoma antigen NY-REN-14	DNAJA2;CPR3;HIRIP4	O60884	5	11.2	1.11e-13	1.1301	13.385	6	19943000	1.2116	10.751	5	43265000	0.710547	0.54965
929	IPI00216873	3'-5' exoribonuclease 1;Histone mRNA 3'-exonuclease 1;3'-5' exonuclease ERI1;Eri-1 homolog;Histone mRNA 3'-end-specific exoribonuclease;Protein 3'hExo;cDNA FLJ55404, highly similar to 3' histone mRNA exonuclease 1 (EC 3.1.-.-)	ERI1;3'EXO;THEX1	Q8IV48;B4DWF4	5	14.3	4.21e-47	1.1287	18.596	9	23639000	1.3186	20.873	10	30714000	0.712995	0.399671
278	IPI00796337;IPI00216689;IPI00012066;IPI00790627;IPI00791223;IPI00470509;IPI00900327;IPI00788837;IPI00027970;IPI00410587;IPI00550365;IPI00167750;IPI00101278;IPI00410586;IPI00795754;IPI00790019;IPI00796442;IPI00789448;IPI00941606	Poly(RC)-binding protein 2 isoform b variant;Poly(RC) binding protein 2;Poly(RC) binding protein 2, isoform CRA_d;Poly(rC)-binding protein 2;Alpha-CP2;cDNA FLJ77432, highly similar to Homo sapiens poly(rC) binding protein 2 (PCBP2), transcript variant 2, mRNA;Poly(RC) binding protein 2, isoform CRA_b;PCBP2 protein;Poly(RC) binding protein 2, isoform CRA_a;cDNA FLJ58476, highly similar to Poly(rC)…	PCBP2;hCG_2017557;PCBP3	Q59HD4;Q6IPF4;Q15366;A8K7X6;Q32Q82;Q68Y55;B4DLC0;B4DXP5;B4DRD7;P57721-1;P57721;P57721-4;A8MX33;Q5MJP6;P57721-5;P57721-2;C9JH66;P57721-3	4;4;4;4;4;4;4;4;1;1;1;1;1;1;2;2;1;1;1	14.8	1.19e-96	1.1274	9.2401	7	20891000	0.87561	22.542	11	25473000	0.715274	0.784944
1126	IPI00300341;IPI00796346;IPI00791185;IPI00789454;IPI00888005	Transcription elongation factor B polypeptide 1;RNA polymerase II transcription factor SIII subunit C;SIII p15;Elongin 15 kDa subunit;Elongin-C	TCEB1	Q15369	8;7;7;5;1	66.1	8.93e-111	1.1259	10.004	16	243310000	1.1692	16.273	17	492980000	0.709647	0.634182
1041	IPI00290952;IPI00032374	Ribosomal RNA processing protein 1 homolog B;RRP1-like protein B;RRP1B protein	RRP1B;KIAA0179	Q14684-1;Q14684;Q6PJM8;Q14684-2;C9JHZ3	34;33	45.6	0	1.1254	38.168	117	581530000	1.2088	41.161	114	827740000	0.71078	0.554328
146	IPI00447051;IPI00006266;IPI00025786;IPI00607700;IPI00142539;IPI00924882;IPI00926768	B-cell CLL/lymphoma 7 protein family member C;B-cell CLL/lymphoma 7 protein family member A;B-cell CLL/lymphoma 7 protein family member B	BCL7C;BCL7A;BCL7B	Q8WUZ0-2;Q8WUZ0;Q8WUZ0-1;Q4VC05-2;Q4VC05;Q4VC05-1;Q9BQE9-3;Q9BQE9;C9JL09;C9JMJ9	1;1;0;0;0;0;0	5	0.0016053	1.1239	1.6188	2	2966500	0.91393	29.864	2	3991400	0.721434	0.86253
209	IPI00008918;IPI00796705;IPI00796222;IPI00220466	LIM domain and actin-binding protein 1;Epithelial protein lost in neoplasm;LIM domain and actin binding 1;LIM domain and actin binding 1, isoform CRA_b;cDNA, FLJ95246, Homo sapiens epithelial protein lost in neoplasm beta (EPLIN),mRNA;cDNA FLJ38853 fis, clone MESAN2010321, highly similar to LIM domain and actin-binding protein 1;cDNA FLJ55990, highly similar to LIM domain and actin-binding protei…	LIMA1;EPLIN;SREBP3;PP624;hCG_18513	Q9UHB6-1;Q9UHB6;B2RB09;Q9UHB6-2;B3KTW2;B4DN52;Q9UHB6-3	1;1;1;1	1.8	6.72e-134	1.1237	19.359	32	104820000	1.4719	17.414	29	144150000	0.714639	0.202742
1326	IPI00935649;IPI00419273;IPI00549919;IPI00480142;IPI00643885;IPI00179057;IPI00644450	Putative uncharacterized protein CUL4A;Cullin-4A;cDNA, FLJ95721, highly similar to Homo sapiens cullin 4A (CUL4A), mRNA;cDNA FLJ58013, highly similar to Cullin-4A	CUL4A	A8MSH7;Q13619-1;Q13619;B2RBV7;Q13619-2;B4DKT2	5;5;5;1;1;1;1	8.8	3e-15	1.1237	23.811	5	1875400	1.3045	21.521	4	2566200	0.721787	0.417239
564	IPI00027270;IPI00433834;IPI00789514;IPI00939745;IPI00792420	60S ribosomal protein L26;RPL26 protein;Putative uncharacterized protein RPL26	RPL26	P61254;Q6IBH6;A6NE05	5;2;2;4;2	16.6	4.4e-51	1.1232	16.383	55	527510000	1.1441	16.8	48	876480000	0.715777	0.688686
1385	IPI00479912;IPI00654715;IPI00655529;IPI00655607;IPI00946612;IPI00945352;IPI00945014;IPI00556666;IPI00655666;IPI00656013;IPI00946053;IPI00945523;IPI00514759;IPI00945334;IPI00947510;IPI00946406;IPI00952987	PX domain-containing protein kinase-like protein;Modulator of Na,K-ATPase;cDNA FLJ60604, highly similar to PX domain-containing protein kinase-likeprotein;cDNA FLJ60559, highly similar to PX domain-containing protein kinase-like protein;cDNA FLJ50091, highly similar to PX domain-containing protein kinase-like protein;PXK protein	PXK	Q7Z7A4-1;Q7Z7A4;Q7Z7A4-4;Q7Z7A4-6;B4DJS8;Q7Z7A4-2;B4DID9;B4DJD8;Q32NE9;Q7Z7A4-7;Q7Z7A4-5	17;16;16;16;15;15;15;14;13;7;4;3;1;1;1;1;1	33.6	5.68e-149	1.1205	16.128	36	182710000	0.81578	23.342	36	229960000	0.72194	0.514982
617	IPI00029764;IPI00908449	Splicing factor 3A subunit 3;Spliceosome-associated protein 61;SF3a60;cDNA FLJ78246, highly similar to Homo sapiens splicing factor 3a, subunit 3, 60kDa (SF3A3), mRNA;cDNA FLJ78053, highly similar to Homo sapiens splicing factor 3a, subunit 3, 60kDa (SF3A3), mRNA;cDNA FLJ46581 fis, clone THYMU3043200, highly similar to Splicing factor 3A subunit 3;Splicing factor 3a, subunit 3 variant;cDNA FLJ587…	SF3A3;SAP61	Q12874;A8K566;A8K7V1;B3KY12;Q53HM6;B4DW90	9;9	22	1.69e-21	1.1204	16.755	11	36276000	1.0707	29.289	9	39708000	0.722169	0.808818
92	IPI00003865;IPI00037070;IPI00939595;IPI00910870;IPI00007702;IPI00902596;IPI00844513;IPI00877807;IPI00880019;IPI00844564	Heat shock cognate 71 kDa protein;Heat shock 70 kDa protein 8;cDNA FLJ77848;cDNA FLJ38781 fis, clone LIVER2000216, highly similar to HEAT SHOCK COGNATE 71 kDa PROTEIN;cDNA FLJ55485, highly similar to Heat shock cognate 71 kDa protein;Heat shock 70kDa protein 8 isoform 1 variant;Putative uncharacterized protein;HSPA8 protein;cDNA FLJ20564 fis, clone KAT12033;Uncharacterized bone marrow protein BM0…	HSPA8;HSC70;HSP73;HSPA10	P11142-1;P11142;A8K7Q2;B3KTV0;B4E1Q1;Q53GZ6;Q96BE0;Q96H53;Q96IS6;Q9NWW3;Q9NZ87;P11142-2;Q53HF2	31;24;24;13;6;2;6;5;4;1	55.1	0	1.1202	19.404	122	1272200000	1.0409	35.416	116	1620400000	0.722627	0.941794
228	IPI00009471;IPI00447116	WD repeat-containing protein 3;cDNA FLJ12796 fis, clone NT2RP2002058, highly similar to WD repeat protein 3;WD repeat-containing protein 3 variant;WD repeat domain 3;cDNA FLJ77605, highly similar to Homo sapiens WD repeat domain 3 (WDR3), mRNA;WD repeat domain 3, isoform CRA_b	WDR3;RP4-776P7.1-001;hCG_37073	Q9UNX4;B3KMW5;Q59GA8;Q5TDG3	49;1	55.4	0	1.1202	17.763	91	130350000	1.4247	22.16	92	443310000	0.722627	0.245715
118	IPI00005179;IPI00217386;IPI00645499;IPI00552946;IPI00911024;IPI00552334;IPI00552677;IPI00640578;REV__IPI00744606	DNA-directed RNA polymerases I and III subunit RPAC1;DNA-directed RNA polymerases I and III 40 kDa polypeptide;RPC40;AC40;RPA39;POLR1C protein;Polymerase (RNA) I polypeptide C, 30kDa	POLR1C;POLR1E;RP3-337H4.4-009;RP3-337H4.4-004	O15160-1;O15160;Q96HT3;O15160-2;Q5JTE4;Q5JTE0	17;15;9;8;7;7;3;2;1	58.4	0	1.1175	16.68	54	751810000	1.2527	18.533	56	1071500000	0.728827	0.474658
291	IPI00012535	DnaJ homolog subfamily A member 1;Heat shock 40 kDa protein 4;DnaJ protein homolog 2;HDJ-2;HSJ-2;HSDJ;cDNA FLJ52352, highly similar to DnaJ homolog subfamily A member 1;cDNA FLJ76588, highly similar to Homo sapiens DnaJ (Hsp40) homolog, subfamily A, member 1 (DNAJA1), mRNA;DnaJ (Hsp40) homolog, subfamily A, member 1;DnaJ (Hsp40) homolog, subfamily A, member 1, isoform CRA_c;DnaJA2;DnaJ (Hsp40) ho…	DNAJA1;DNAJ2;HDJ2;HSJ2;HSPF4;RP11-54K16.1-001;hCG_30269	P31689;B7Z5C0;Q5T7Q0;Q86TL9;Q9NXZ8	9	32	2.51e-57	1.1154	15.124	9	35440000	1.1503	8.1363	9	31455000	0.733672	0.653692
1371	IPI00845227;IPI00941716;IPI00470641;IPI00641845;IPI00513772;IPI00845239	Uncharacterized protein C1orf131;cDNA FLJ61512;Chromosome 1 open reading frame 131;Chromosome 1 open reading frame 131, isoform CRA_a	C1orf131;RP4-609B14.1-003;hCG_14915;RP4-609B14.1-005	Q8NDD1-1;Q8NDD1;Q8NDD1-2;B4E0F7;Q5TBH9;Q5TBI2	2;2;2;2;0;0	6.8	4.85e-159	1.1153	13.581	32	279660000	1.1046	15.003	29	305930000	0.733903	0.780344
614	IPI00029731;IPI00793102;IPI00926288;IPI00926495	60S ribosomal protein L35a;Cell growth-inhibiting gene 33 protein	RPL35A;GIG33	P18077;C9K025;C9JBE2;C9J7F9	2;1;1;1	15.5	0.0041229	1.1151	0.88936	2	6643900	1.2406	4.8871	2	17216000	0.737087	0.505117
362	IPI00644775;IPI00015955	Exosome complex exonuclease RRP46;Ribosomal RNA-processing protein 46;Exosome component 5;p12B;Chronic myelogenous leukemia tumor antigen 28;cDNA, FLJ95853, highly similar to Homo sapiens exosome component Rrp46 (RRP46), mRNA	EXOSC5;CML28;RRP46	Q9NQT4;B2RC50	5;5	25.7	5.93e-66	1.1135	9.8338	6	22774000	1.564	6.9182	7	40813000	0.739958	0.182157
1339	IPI00480187;IPI00430079;IPI00183302;IPI00639896;IPI00873999;IPI00880119;IPI00878581;IPI00922520;IPI00744123;IPI00879803;IPI00645913;IPI00879292;IPI00292807	PHD finger protein 8;cDNA FLJ61712, highly similar to Mus musculus PHD finger protein 8 (Phf8), mRNA	PHF8;KIAA1111;ZNF422;RP13-444K19.2-003;RP13-444K19.2-010;RP13-444K19.2-002;RP13-444K19.2-006	Q9UPP1-1;Q9UPP1;Q9UPP1-2;Q5JPR9;Q9UPP1-3;B0QZE1;B7Z911;Q5JPS0;Q5JPS3	20;20;18;17;11;5;6;6;3;3;3;3;1	23	5.25e-127	1.1129	25.666	46	101240000	1.172	16.138	48	215740000	0.739465	0.628287
750	IPI00103247;IPI00470410;IPI00745396;IPI00953169;IPI00554613;IPI00479814;IPI00915954	Heterogeneous nuclear ribonucleoprotein L-like;Stromal RNA-regulating factor;cDNA FLJ77927;Putative uncharacterized protein HNRPLL;Stromal RNA regulating factor	HNRPLL;SRRF;BLOCK24	Q8WVV9-1;Q8WVV9;A8K894;Q8WVV9-4;C9J9G0;B7WPG3;Q5JB52;C9IYN3;C9IZJ9;Q8WVV9-2;Q8WVV9-3;C9JJZ7	1;1;1;1;1;1;1	2.4	0.0012745	1.1123	6.4285	3	53138000	0.91985	4.2853	3	87028000	0.740859	0.764211
659	IPI00032423;IPI00394982	Probable ATP-dependent RNA helicase DDX52;DEAD box protein 52;ATP-dependent RNA helicase ROK1-like;ATP-dependent RNA helicase ROK1 isoform a variant;Putative uncharacterized protein DDX52;cDNA FLJ10383 fis, clone NT2RM2002100, highly similar to Probable ATP-dependent RNA helicase DDX52 (EC 3.6.1.-);cDNA FLJ14519 fis, clone NT2RM1000852, highly similar to Probable ATP-dependent RNA helicase DDX52 …	DDX52;ROK1;HUSSY-19	Q9Y2R4;Q59H21;A8MTP9;B3KM65	20;17	39.9	0	1.1114	33.806	43	151220000	1.1948	20.678	51	226580000	0.742954	0.581693
393	IPI00017669;IPI00470489;IPI00794957;IPI00796698;IPI00793699;IPI00798328	SWI/SNF-related matrix-associated actin-dependent regulator of chromatin subfamily E member 1;BRG1-associated factor 57;Smarce1 variant 5;cDNA FLJ55512, highly similar to SWI/SNF-related matrix-associated actin-dependent regulator of chromatin subfamily E member 1;cDNA FLJ55202, highly similar to SWI/SNF-related matrix-associatedactin-dependent regulator of chromatin subfamily E member 1;Smarce1 …	SMARCE1;BAF57	Q969G3-1;Q969G3;B4DFR4;B4DGM3;C0IMW4;Q969G3-2;C0IMW5;C0IMW7;C0IMW8;C9J694;C9JD68	8;8;4;4;3;3	22.1	9.65e-174	1.1107	22.88	20	30161000	1.3266	20.142	11	45999000	0.744586	0.360944
1414	IPI00552920;IPI00743554	Exosome complex exonuclease RRP43;Ribosomal RNA-processing protein 43;Exosome component 8;p9;Opa-interacting protein 2;Putative uncharacterized protein DKFZp564C0482	EXOSC8;OIP2;RRP43;DKFZp564C0482	Q96B26;Q5JXM0	4;3	19.9	4.18e-50	1.1095	18.284	8	13046000	1.833	18.257	7	12910000	0.74717	0.0731998
1469	IPI00658000;IPI00940014;IPI00165467;IPI00953668;IPI00930694	Insulin-like growth factor 2 mRNA-binding protein 3;IGF-II mRNA-binding protein 3;KH domain-containing protein overexpressed in cancer;VICKZ family member 3	IGF2BP3;IMP3;KOC1;VICKZ3	O00425-1;O00425;C9JSN3	9;7;2;2;1	23.3	2.41e-82	1.109	66.837	6	8076500	0.98692	19.674	12	16581000	0.748076	0.994331
1122	IPI00300078;IPI00797937;IPI00556044;IPI00916546	Periodic tryptophan protein 2 homolog	PWP2;PWP2H	Q15269	33;6;3;3	44.5	0	1.1071	25.036	82	142610000	1.3973	25.711	96	532030000	0.753013	0.274167
943	IPI00217630;IPI00796689	Probable ATP-dependent RNA helicase DHX37;DEAH box protein 37;DHX37 protein	DHX37;DDX37;KIAA1517	Q8IY37;Q6IPP7	39;32	32.8	6.12e-242	1.1049	17.362	85	189930000	1.3497	19.562	86	406510000	0.758191	0.330356
472	IPI00022508;IPI00917559	Src kinase-associated phosphoprotein 2;Src family-associated phosphoprotein 2;Src kinase-associated phosphoprotein 55-related protein;SKAP55 homolog;Src-associated adapter protein with PH and SH3 domains;Pyk2/RAFTK-associated protein;Retinoic acid-induced protein 70;Src family associated phosphoprotein 2;Src family associated phosphoprotein 2, isoform CRA_b;cDNA, FLJ93710, Homo sapiens src family…	SKAP2;PRAP;RA70;SAPS;SCAP2;SKAP55R;hCG_38391;tcag7.158	O75563;A4D173;B7Z5N4;B7Z5R3	11;2	33.4	3.86e-22	1.1047	11.226	10	36435000	0.88971	17.617	10	44323000	0.758662	0.691081
607	IPI00029266;IPI00068430;IPI00071399;IPI00647942	Small nuclear ribonucleoprotein E;Putative small nuclear ribonucleoprotein polypeptide E-like protein 1	SNRPE;SNRPEL1	P62304;Q5VYJ4	3;2;1;1	38	1.66e-19	1.1046	30.549	3	2396500	0.83702	7.0848	4	49200000	0.756072	0.564664
1305	IPI00413324;IPI00478208;IPI00644171;IPI00394699;IPI00642149;IPI00878444;IPI00874214;IPI00455067;IPI00844321	60S ribosomal protein L17;60S ribosomal protein L23;PD-1;cDNA FLJ52184, highly similar to 60S ribosomal protein L17;Putative uncharacterized protein RPL17P34;Putative uncharacterized protein ENSP00000352143	RPL17;RPL17P34	P18621;B4E3C2;A8MU02;B5ME31	12;12;9;6;5;3;3;1;1	53.3	3.47e-88	1.1043	21.226	48	788400000	1.1108	16.962	46	914110000	0.759606	0.765498
1206	IPI00872549;IPI00329345;IPI00794411	Putative uncharacterized protein SPATS2;Spermatogenesis-associated serine-rich protein 2;Serine-rich spermatocytes and round spermatid 59 kDa protein;P59SCR.	SPATS2;SCR59;SPATA10;Nbla00526	B5ME39;Q86XZ4	10;10;5	28.6	1.29e-143	1.104	18.067	14	34193000	1.0283	29.78	19	65612000	0.760315	0.975424
1521	IPI00829835;IPI00829589;IPI00374476;IPI00514821;IPI00445571	G patch domain-containing protein 4;cDNA FLJ77219;Putative uncharacterized protein GPATCH4	GPATCH4;GPATC4	Q5T3I0-1;Q5T3I0;A8KAG1;A8MRS9;C9J2D5	9;8;8;6;3	27.1	2.74e-94	1.1013	28.953	20	62387000	1.5041	12.474	18	90220000	0.766709	0.177408
1097	IPI00297579;IPI00917509;IPI00917646;IPI00878669;IPI00010320	Chromobox protein homolog 3;Heterochromatin protein 1 homolog gamma;Modifier 2 protein;HECH;Chromobox homolog 3 (HP1 gamma homolog, Drosophila);Chromobox homolog 3 (HP1 gamma homolog, Drosophila), isoform CRA_a;Coiled-coil domain containing 32, isoform CRA_c	CBX3;CCDC32;hCG_1745364;hCG_1999239;tcag7.173	Q13185;A4D177	5;2;2;1;1	30.1	1.63e-69	1.1011	15.461	9	31088000	0.91374	14.829	7	42890000	0.767184	0.86215
1556	IPI00890837;IPI00465022;IPI00645162;IPI00644749	Structural maintenance of chromosomes flexible hinge domain-containing protein 1	SMCHD1;KIAA0650	A6NHR9-1;A6NHR9;A6NHR9-2;A6NHR9-3	14;13;7;1	8	6.97e-49	1.101	26.597	12	6062100	0.76434	29.813	14	17196000	0.762657	0.55565
301	IPI00013070;IPI00167147;IPI00736859;IPI00402391;IPI00386971;IPI00258093	Heterogeneous nuclear ribonucleoprotein U-like protein 1;Adenovirus early region 1B-associated protein 5;E1B-55 kDa-associated protein 5;cDNA FLJ75163, highly similar to Homo sapiens heterogeneous nuclear ribonucleoprotein U-like 1 (HNRPUL1), transcript variant 4, mRNA;cDNA FLJ78309, highly similar to Homo sapiens heterogeneous nuclear ribonucleoprotein U-like 1 (HNRPUL1), transcript variant 1, m…	HNRNPUL1;E1BAP5;HNRPUL1	Q9BUJ2-1;Q9BUJ2;A8K3W4;A8K5K0;A8K6U7;B7Z4B8;Q9BUJ2-2;Q9BUJ2-4;B3KM60;Q9BUJ2-3	26;26;25;23;1;1	31.5	0	1.1009	37.141	79	592400000	1.0192	33.106	92	1084600000	0.767659	1
1102	IPI00297900;IPI00908600	Probable ATP-dependent RNA helicase DDX10;DEAD box protein 10;DEAD (Asp-Glu-Ala-Asp) box polypeptide 10 variant;DDX10 protein;cDNA FLJ51228, highly similar to Probable ATP-dependent RNA helicase DDX10 (EC 3.6.1.-)	DDX10	Q13206;Q59EC7;Q86VR6;B4DKX3	16;14	21.1	6.55e-54	1.1008	27.699	18	32906000	1.2292	37.592	20	56629000	0.767896	0.516153
1445	IPI00643722;IPI00929427;IPI00642705;IPI00472891;IPI00023986;IPI00552725;IPI00401753	AT-rich interactive domain-containing protein 1A;ARID domain-containing protein 1A;SWI/SNF-related, matrix-associated, actin-dependent regulator of chromatin subfamily F member 1;SWI-SNF complex protein p270;B120;SWI-like protein;Osa homolog 1;BRG1-associated factor 250;BRG1-associated factor 250a;ARID1A variant protein;cDNA FLJ90459 fis, clone NT2RP3001754;ARID1A protein;cDNA FLJ14749 fis, clone…	ARID1A;C1orf4;OSA1;SMARCF1;ARID1A variant protein	O14497-1;O14497;Q4LE49;Q8NC65;O14497-3;O14497-2;A4FU79;Q96SM7;Q96SY8;Q96T01	25;23;21;10;0;0;2	13.6	9.95e-111	1.1007	19.831	37	29511000	1.0295	27.475	27	42230000	0.768134	0.897475
163	IPI00006932;IPI00216804;IPI00893216	Putative RNA-binding protein Luc7-like 2;cDNA FLJ36545 fis, clone TRACH2006670, highly similar to RNA-binding protein Luc7-like 2;cDNA FLJ55988, highly similar to RNA-binding protein Luc7-like 2;cDNA FLJ55994, highly similar to RNA-binding protein Luc7-like 2;cDNA FLJ34725 fis, clone MESAN2005958, highly similar to RNA-binding protein Luc7-like 2;cDNA FLJ36762 fis, clone UTERU2018955, highly simi…	LUC7L2;CGI-59;CGI-74	Q9Y383-1;Q9Y383;B3KSL5;B7Z4Q3;B7Z500;Q9Y383-2;B3KRR1;B3KSP8	8;8;4	19.9	2.94e-98	1.099	16.43	37	94983000	1.1435	20.514	32	129330000	0.772181	0.690026
1324	IPI00418797;IPI00917431;IPI00917238	DNA-directed RNA polymerase I subunit RPA2;DNA-directed RNA polymerase I 135 kDa polypeptide;DNA-directed RNA polymerase	POLR1B	Q9H9Y6-1;Q9H9Y6;B7Z823	0;0;0	0	1.97e-291	1.0976	19.495	189	519680000	1.2094	17.936	184	1284800000	0.775523	0.553176
156	IPI00006675;IPI00908369;IPI00867698	Multidrug resistance-associated protein 4;ATP-binding cassette sub-family C member 4;MRP/cMOAT-related ABC transporter;Multi-specific organic anion transporter B;cDNA FLJ77042, highly similar to Homo sapiens ATP-binding cassette, sub-family C (CFTR/MRP), member 4, mRNA;ABC transporter MOAT-B isoform;cDNA FLJ52311, highly similar to Multidrug resistance-associated protein 4;cDNA FLJ58088, highly s…	ABCC4;MRP4;MOAT-B;hCG_2039665	O15439-1;O15439;A8K2Q2;O75555;O15439-2;B7Z3Q7;B7Z5H4;Q59GY6;Q8IUA3;Q8IVZ4	3;3;3	1.7	0.0015467	1.0974	17.33	2	6839200	1.0932	8.8335	3	8556300	0.769282	0.762734
310	IPI00013313;IPI00880143	Nucleolar protein 12;cDNA FLJ32577 fis, clone SPLEN2000255;cDNA FLJ57924;cDNA, FLJ79342	NOL12	Q9UGY1;B3KQ09;B4DGP7;C9J0Y5	6;6	23.9	7.58e-13	1.0961	19.897	5	14726000	1.0629	18.303	9	32178000	0.771683	0.825189
1448	IPI00644708;IPI00909906	cDNA FLJ75459;cDNA FLJ76290, highly similar to Homo sapiens TIA1 cytotoxic granule-associated RNA bindingprotein-like 1 (TIAL1), transcript variant 1, mRNA		A8K4L9;A8K5C4	1;0	2.3	2.29e-91	1.0951	22.529	16	49497000	0.95984	20.537	15	70222000	0.781511	0.86069
1162	IPI00304692;IPI00939558;IPI00816796;IPI00061178;IPI00552938;IPI00643486;IPI00938339;IPI00004450;IPI00936309;IPI00167369;IPI00217874	Heterogeneous nuclear ribonucleoprotein G;RNA-binding motif protein, X chromosome;Glycoprotein p43;Heterogeneous nuclear ribonucleoprotein G, N-terminally processed;cDNA FLJ54953, highly similar to Heterogeneous nuclear ribonucleoprotein G;cDNA FLJ34201 fis, clone FCBBF3019714, highly similar to HETEROGENEOUS NUCLEAR RIBONUCLEOPROTEIN G;cDNA FLJ38696 fis, clone KIDNE2001931, highly similar to HET…	RBMX;HNRPG;RBMXP1;CCBL2;DKFZp547N1117;RBMXL1;RP4-531M19.2-001;hCG_23341	P38159;B4E352;B3KRG5;Q8N8Y7;Q2VIN3;Q96E39	22;21;21;15;5;4;4;3;2;1;1	49.1	5.53e-110	1.0949	23.102	59	279420000	0.94497	23.192	60	384220000	0.781992	0.824969
568	IPI00027415;IPI00784170;IPI00952925;IPI00217760;IPI00922725;IPI00945848;IPI00946744	Probable ATP-dependent RNA helicase DHX36;DEAH box protein 36;MLE-like protein 1;RNA helicase associated with AU-rich element ARE;cDNA FLJ51438, highly similar to Probable ATP-dependent RNA helicase DHX36 (EC 3.6.1.-)	DHX36;DDX36;KIAA1488;MLEL1;RHAU	Q9H2U1-1;Q9H2U1;Q9H2U1-2;C9J6I2;Q9H2U1-3;B7Z8P5;C9IZ00;C9JZG0	2;2;2;2;2;2;1	2.4	2.87e-14	1.0942	9.0192	3	681420	1.0079	25.447	3	498190	0.775202	0.945997
848	IPI00171768	Kinesin-like protein KIF18A;Marrow stromal KIF18A;cDNA, FLJ92951, highly similar to Homo sapiens kinesin family member 18A (KIF18A), mRNA;KIF18A protein	KIF18A;OK/SW-cl.108	Q8NI77;B2R6H3;Q4G194	4	5	7.51e-11	1.0937	14.215	3	1443800	0.85514	12.803	2	1120200	0.77613	0.742942
1000	IPI00220833	Nucleolar transcription factor 1;Upstream-binding factor 1;Autoantigen NOR-90;cDNA FLJ53802, highly similar to Nucleolar transcription factor 1;Upstream binding transcription factor, RNA polymerase I, isoform CRA_a;cDNA FLJ53818, highly similar to Nucleolar transcription factor 1;UBTF protein;Upstream binding transcription factor, RNA polymerase I	UBTF;UBF;UBF1;hCG_30294	P17480-2;P17480;B4DLB0;B4DNQ1;Q05BZ1;Q9BQR2	1	1.1	0	1.0928	16.587	4	59073000	1.3443	3.4114	3	75551000	0.787044	0.337305
364	IPI00016074;IPI00642340	M-phase phosphoprotein 6;M-phase phosphoprotein 6 variant	MPHOSPH6;MPP6	Q99547;Q53HB4	5;1	32.5	1.87e-65	1.0921	12.416	5	14316000	1.773	25.774	5	20804000	0.779105	0.0899507
883	IPI00182289;IPI00639942	40S ribosomal protein S29;Ribosomal protein S29;Putative uncharacterized protein RPS29	RPS29	P62273;A8MZ73	3;2	46.4	1.12e-23	1.091	6.7325	5	362570000	1.0557	5.5127	7	509490000	0.79139	0.902943
1428	IPI00604427;IPI00640084;IPI00216243;IPI00946868	Runt-related transcription factor 2;Core-binding factor subunit alpha-1;Acute myeloid leukemia 3 protein;Oncogene AML-3;Polyomavirus enhancer-binding protein 2 alpha A subunit;SL3-3 enhancer factor 1 alpha A subunit;SL3/AKV core-binding factor alpha A subunit;Osteoblast-specific transcription factor 2;RUNX2 protein	RUNX2;AML3;CBFA1;OSF2;PEBP2A;RP1-166H4.1-002;RP1-166H4.1-004	Q13950-2;Q13950;Q5T802;Q13950-1;Q13950-3;Q32MY8;Q5T801	2;2;2;2	5.3	9.31e-29	1.0908	29.805	2	3936800	1.4009	20.498	4	7115800	0.781527	0.30929
1389	IPI00514856;IPI00181306;IPI00029019;IPI00946257;IPI00646016;IPI00644587;IPI00645155;IPI00643473;IPI00645444;IPI00005416	Ubiquitin-associated protein 2-like;Protein NICE-4;cDNA FLJ55671, highly similar to Ubiquitin-associated protein 2-like;cDNA FLJ54706, highly similar to Ubiquitin-associated protein 2-like;Ubiquitin associated protein 2-like	UBAP2L;KIAA0144;NICE4;RP11-205M9.4-005	Q14157-2;Q14157;B4DYY5;Q14157-3;C9K0B9;Q14157-1;B4DZJ6;Q14157-4;C9JD99;Q5VU77	19;17;17;17;10;7;7;6;6;2	25.7	2.66e-173	1.0905	106.43	19	146740000	1.1508	16.2	28	133320000	0.7926	0.673846
774	IPI00216047;IPI00150057;IPI00789967;IPI00470387	SWI/SNF complex subunit SMARCC2;SWI/SNF-related matrix-associated actin-dependent regulator of chromatin subfamily C member 2;SWI/SNF complex 170 kDa subunit;BRG1-associated factor 170;cDNA FLJ55615, highly similar to SWI/SNF-related matrix-associatedactin-dependent regulator of chromatin subfamily C member 2	SMARCC2;BAF170	Q8TAQ2-1;Q8TAQ2;Q8TAQ2-2;B4DF22	7;7;4;3	6.9	1.72e-143	1.0904	15.61	8	9576700	1.4274	22.563	8	16820000	0.782273	0.284292
1185	IPI00306723;IPI00893383	CCAAT/enhancer-binding protein zeta;CCAAT-box-binding transcription factor;cDNA, FLJ92633, highly similar to Homo sapiens CCAAT-box-binding transcription factor (CBF2), mRNA	CEBPZ;CBF2	Q03701;B2R5U7	11;1	10.8	3.19e-57	1.0889	53.741	13	29708000	1.4748	47.118	17	51441000	0.796478	0.200335
488	IPI00023344;IPI00413614;IPI00556574	Symplekin;cDNA FLJ61705, highly similar to Symplekin	SYMPK;SPK	Q92797-1;Q92797;B7Z6F7;Q92797-2	3;2;1	3.5	5.5e-10	1.0878	33.735	3	365000	0.71157	34.638	2	367250	0.787136	0.449722
200	IPI00102661;IPI00008477	Hepatocellular carcinoma-associated antigen 90;TPX2, microtubule-associated, homolog (Xenopus laevis);TPX2, microtubule-associated, homolog (Xenopus laevis), isoform CRA_a;Targeting protein for Xklp2;Restricted expression proliferation-associated protein 100;Differentially expressed in cancerous and non-cancerous lung cells 2;Protein fls353;Hepatocellular carcinoma-associated antigen 519;cDNA FLJ…	HCA90;TPX2;RP11-243J16.10-002;hCG_38821;C20orf1;C20orf2;DIL2;HCA519;HCTP4	Q96RR5;Q9ULW0;B3KM90;Q643R0;Q96FC3	7;7	10.9	1.55e-29	1.0869	19.132	5	7432300	0.86329	13.866	5	13060000	0.788824	0.7597
1434	IPI00641384;IPI00031242;IPI00166487;IPI00896436;IPI00219314;IPI00872611;IPI00167711;IPI00384060	Protein transport protein Sec16A;Protein SEC16 homolog A;SEC16A protein;Putative uncharacterized protein SEC16A;cDNA FLJ52782;cDNA, FLJ79093	SEC16A;KIAA0310;SEC16;SEC16L	O15027-1;O15027;A0PJ75;B9ZVP9;O15027-5;A4QN18;O15027-3;A4QN19;B4DW51;O15027-4;O15027-2	9;8;8;8;8;1;1;1	4.5	1e-24	1.0849	17.365	11	7537000	0.96456	49.269	9	10089000	0.792583	0.962021
701	IPI00060046	Transcriptional adapter 1-like protein;SPT3-associated factor 42;cDNA FLJ77638, highly similar to Homo sapiens SPT3-associated factor 42 (STAF42), mRNA	TADA1L	Q96BN2;A8K4J9	6	18.2	5.54e-26	1.0823	59.431	4	4206900	1.5855	12.368	4	5972000	0.797488	0.169598
1480	IPI00745613	Exosome complex exonuclease RRP41;Ribosomal RNA-processing protein 41;Exosome component 4;p12A	EXOSC4;RRP41;SKI6	Q9NPD3	8	41.2	1.83e-98	1.0818	10.788	9	37856000	1.4554	26.918	10	49139000	0.813815	0.216939
42	IPI00000398;IPI00020484;IPI00793551;IPI00789679;IPI00855788;IPI00900282;IPI00908380	Nucleolar and spindle-associated protein 1;cDNA FLJ78441, highly similar to Homo sapiens nucleolar and spindle associated protein 1 (NUSAP1),mRNA;cDNA FLJ54110, highly similar to Homo sapiens nucleolar and spindle associated protein 1 (NUSAP1), transcript variant 2, mRNA	NUSAP1;ANKT;BM-037;PRO0310	Q9BXS6-1;Q9BXS6;A8K4B4;Q9BXS6-2;Q9BXS6-5;Q9BXS6-3;Q9BXS6-4;B4DDF1	21;21;20;20;19;17;17	52.4	3.15e-86	1.0817	27.031	67	296320000	0.99079	25.475	55	334500000	0.814061	0.934106
683	IPI00043990;IPI00844181;IPI00291296;IPI00552716;IPI00552374	Probable ATP-dependent RNA helicase DDX31;DEAD box protein 31;Helicain;cDNA FLJ59786, highly similar to Probable ATP-dependent RNA helicase DDX31 (EC 3.6.1.-)	DDX31	Q9H8H2-1;Q9H8H2;B4DYZ1;Q9H8H2-2;Q9H8H2-4	8;8;7;7;1	11.5	6.9e-42	1.0817	46.607	5	1477000	1.3748	22.405	8	6316300	0.798622	0.335795
799	IPI00913939;IPI00162549;IPI00472430;IPI00220747;IPI00873254;IPI00398959;IPI00220746;IPI00916149;IPI00917971	Sp110 nuclear body protein;Transcriptional coactivator Sp110;Speckled 110 kDa;Interferon-induced protein 41/75;SP110;cDNA FLJ59766, highly similar to Sp110 nuclear body protein;SP110 protein	SP110	Q9HB58-6;Q9HB58;Q9HB58-1;Q2I9L9;Q2I9M0;Q9HB58-3;B4DVI4;Q6PJR6;Q9HB58-5;Q2I9M2;Q9HB58-2;Q9HB58-4;Q2I9M1	5;5;5;5;5;4;3;1;1	7.9	4.66e-55	1.0816	19.935	7	5449800	1.1872	27.148	5	5647400	0.798812	0.589441
1336	IPI00426640;IPI00738524;IPI00738762	General transcription factor IIH subunit 2;General transcription factor IIH polypeptide 2;TFIIH basal transcription factor complex p44 subunit;Basic transcription factor 2 44 kDa subunit;BTF2-p44;cDNA FLJ55412, highly similar to TFIIH basal transcription factor complex p44 subunit;General transcription factor IIH, polypeptide 2, 44kDa;General transcription factor IIH subunit 2-like protein;Genera…	GTF2H2;BTF2P44;GTF2H2C	Q13888;B4DKI6;Q86U80;Q6P1K8;B7ZW82	10;10;9	28.4	9.48e-27	1.0815	15.52	17	53528000	1.4416	14.521	23	84433000	0.814552	0.229484
157	IPI00787089;IPI00953543;IPI00006702;IPI00178047;IPI00909575	Proline-, glutamic acid- and leucine-rich protein 1;Modulator of non-genomic activity of estrogen receptor;Transcription factor HMX3;cDNA FLJ75008, highly similar to Homo sapiens proline-, glutamic acid-, leucine-rich protein 1 (PELP1), mRNA;cDNA FLJ56414, highly similar to Homo sapiens proline-, glutamic acid-, leucine-rich protein 1 (PELP1), mRNA;Putative uncharacterized protein PELP1;Proline a…	PELP1;HMX3;MNAR	Q8IZL8-2;Q8IZL8;C9JFV4;Q8IZL8-1;A8K548;B4DR36;A6NDZ9;O15451;B4DEX7	3;3;3;3;3	2.7	2.42e-08	1.0742	43.698	2	652720	1.1811	34.882	3	2365900	0.812894	0.599723
772	IPI00145593;IPI00917856	Nucleolar MIF4G domain-containing protein 1;SGD1 homolog	NOM1;C7orf3	Q5C9Z4	11;6	16.9	3.84e-35	1.0729	25.651	14	12324000	1.5981	25.721	19	29066000	0.815385	0.162621
1300	IPI00412579;IPI00478277;IPI00413986;IPI00035167;IPI00940624	60S ribosomal protein L10a;CSA-19;Neural precursor cell expressed developmentally down-regulated protein 6;Ribosomal protein L1	RPL10A;NEDD6	P62906;Q1JQ76	11;7;5;2;1	41	2.7e-90	1.0712	40.957	24	260810000	1.1614	18.17	23	317740000	0.840082	0.6508
1484	IPI00747053;IPI00917823;IPI00917952	TFIIH basal transcription factor complex helicase XPB subunit;Basic transcription factor 2 89 kDa subunit;BTF2-p89;TFIIH 89 kDa subunit;DNA repair protein complementing XP-B cells;Xeroderma pigmentosum group B-complementing protein;DNA excision repair protein ERCC-3;cDNA FLJ76102, highly similar to Homo sapiens excision repair cross-complementing rodent repair deficiency, complementation group 3 …	ERCC3;XPB;XPBC;hCG_42607	P19447;A8K359;B3KRG2;B3KTH1;B4DTK4;Q53HW5;Q53QM0	21;3;3	32.6	1.83e-95	1.0711	39.577	30	34122000	1.3636	30.867	33	84571000	0.840332	0.313019
737	IPI00099996;IPI00946039	Mitochondrial ribonuclease P protein 1;RNA (guanine-9-)-methyltransferase domain-containing protein 1;Renal carcinoma antigen NY-REN-49;HBV pre-S2 trans-regulated protein 2	RG9MTD1;MRPP1	Q7L0Y3;C9JVB6	8;4	24.6	3.34e-18	1.0708	42.723	10	9204100	0.88317	33.272	11	10616000	0.819419	0.800372
327	IPI00013830;IPI00910816;IPI00943237	SNW domain-containing protein 1;Nuclear protein SkiP;Ski-interacting protein;Nuclear receptor coactivator NCoA-62;SNW domain containing 1, isoform CRA_c;cDNA FLJ76433, highly similar to Homo sapiens SNW domain containing 1 (SNW1), mRNA;cDNA FLJ51388, highly similar to SNW domain-containing protein 1;cDNA, FLJ78986, highly similar to SNW domain-containing protein 1;SNW1 protein;cDNA FLJ59238, high…	SNW1;SKIIP;SKIP;hCG_2028781	Q13573;A8K8A9;B4DY36;B7Z9X2;Q0D2M5;Q6I9S2;Q6P151;B4DEG7	7;6;3	18.5	5.34e-51	1.0707	12.522	6	11859000	1.3685	5.1104	6	23582000	0.819611	0.342484
748	IPI00023532;IPI00916831;IPI00103027;IPI00917040;IPI00926880;IPI00915844;IPI00925916;IPI00916544;IPI00917360;IPI00916902;IPI00927056	cDNA FLJ59743, weakly similar to Mus musculus spermatogenesis associated, serine-rich 2 (Spats2), mRNA;cDNA FLJ59751, weakly similar to Mus musculus spermatogenesis associated, serine-rich 2 (Spats2), mRNA;SPATS2-like protein;DNA polymerase-transactivated protein 6;DNA polymerase-transactivated protein 6, isoform CRA_b;Putative uncharacterized protein ENSP00000386391	SPATS2L;DNAPTP6;SP1224	B4DRE6;B4DT67;Q9NUQ6-1;Q9NUQ6;Q9NUQ6-2;B8ZZZ7	13;13;13;11;6;5;4;4;2;2;1	30.1	1.62e-170	1.0699	46.383	17	46898000	1.0819	46.728	17	59783000	0.843334	0.836083
1540	IPI00871686;IPI00945554;IPI00947416;IPI00926355;IPI00789331;IPI00167067;IPI00927708;IPI00796485;IPI00946716	cDNA FLJ61103, highly similar to CLIP-associating protein 2;Putative uncharacterized protein;CLIP-associating protein 2;Cytoplasmic linker-associated protein 2;Putative uncharacterized protein DKFZp686D11262	CLASP2;KIAA0627;DKFZp686D11262	B4DF74;Q96F87;O75122-1;O75122;Q6N029	1;1;0;0;0;0;0;0;0	1.3	3.29e-63	1.0696	21.177	6	1360200	0.67417	33.035	7	3400200	0.821729	0.378
575	IPI00848174;IPI00027729;IPI00892867;IPI00878432	cDNA FLJ34950 fis, clone NT2RP7017284, highly similar to Casein kinase I isoform epsilon (EC 2.7.11.1);Casein kinase I isoform epsilon;Casein kinase 1 epsilon variant;Casein kinase 1 epsilon;Casein kinase 1, epsilon;HCG2014051, isoform CRA_a	CSNK1E;hCG_2014051	B3KRV2;P49674;Q53EZ1;Q5U045	2;2;2;2	6.5	2.26e-50	1.0684	23.391	2	3098800	0.84844	14.117	3	7563500	0.824044	0.729137
651	IPI00031960;IPI00916060	DNA-directed RNA polymerase I subunit RPA1;DNA-directed RNA polymerase I subunit A;DNA-directed RNA polymerase I largest subunit;RNA polymerase I 194 kDa subunit;A190;DNA-directed RNA polymerase;POLR1A protein;cDNA: FLJ21915 fis, clone HEP03920;Putative uncharacterized protein POLR1A	POLR1A	O95602;B7Z284;B7Z8X7;B7ZKR9;Q53T12;Q96AG9;Q9H6T2;B9ZVN9	103;100	69.9	0	1.0674	19.651	364	2018700000	1.2075	20.11	371	4109300000	0.849607	0.556829
966	IPI00219155;IPI00790294;IPI00792879	60S ribosomal protein L27	RPL27	P61353;B2R4D8;Q6LCU2	7;5;1	47.1	1.56e-30	1.0671	12.005	16	136490000	1.0927	10.919	18	414040000	0.850362	0.809299
253	IPI00010653;IPI00642137;IPI00513877;IPI00643219	RNA exonuclease 4;Exonuclease XPMC2;Prevents mitotic catastrophe 2 protein homolog;cDNA FLJ55848, highly similar to RNA exonuclease 4 (EC 3.1.-.-);cDNA FLJ50372, highly similar to RNA exonuclease 4 (EC 3.1.-.-);cDNA, FLJ78803, highly similar to RNA exonuclease 4 (EC 3.1.-.-)	REXO4;PMC2;XPMC2H	Q9GZR2-1;Q9GZR2;B4DJ95;B4E331	16;12;7;5	45.3	4.4e-61	1.0665	23.163	35	116040000	1.0742	21.861	37	192170000	0.851872	0.855463
124	IPI00005511	PHD finger-like domain-containing protein 5A;Splicing factor 3B-associated 14 kDa protein;SF3b14b	PHF5A	Q7RTV0	7	70	3.58e-65	1.0662	23.341	8	28361000	1.2008	27.219	5	101630000	0.852627	0.569849
1143	IPI00302281;IPI00925037;IPI00925339;IPI00926269;IPI00925990;IPI00925260;IPI00924551	Probable ATP-dependent RNA helicase DDX56;DEAD box protein 56;ATP-dependent 61 kDa nucleolar RNA helicase;DEAD-box protein 21;DEAD (Asp-Glu-Ala-Asp) box polypeptide 56;DEAD (Asp-Glu-Ala-Asp) box polypeptide 56, isoform CRA_b;DEAD (Asp-Glu-Ala-Asp) box polypeptide 56 variant	DDX56;DDX21;NOH61;hCG_18300;tcag7.1105	Q9NY93;A4D2K9;Q53HB9;C9JV95;C9J821;C9IYW3	11;11;9;9;5;3;2	25.6	4.09e-55	1.0662	18.536	14	26094000	1.2659	10.944	10	33151000	0.852627	0.468668
1142	IPI00302238	Protein AATF;Apoptosis-antagonizing transcription factor;Rb-binding protein Che-1	AATF;CHE1;DED;HSPC277	Q9NY61	17	36.6	9.22e-118	1.0659	23.922	41	84115000	1.2788	25.803	35	102660000	0.853383	0.431641
728	IPI00291764;IPI00255316;IPI00216457;IPI00339274;IPI00220855;IPI00081836;IPI00552873;IPI00930144;IPI00102165	Histone H2A type 1;Histone H2A;Histone H2A type 1-D;H2A.3;H2A/g;Histone H2A type 2-A;H2A/o;Histone H2A type 2-C;H2A-GL101;H2A/q;Histone H2A.J;Histone H2A type 1-H;H2A/s;Histone H2A type 1-J	HIST1H2AG;H2AFP;HIST1H2AI;H2AFC;HIST1H2AK;H2AFD;HIST1H2AL;H2AFI;HIST1H2AM;H2AFN;hCG_1640463;hCG_1640467;hCG_1641458;hCG_1643754;hCG_1743060;HIST1H2AD;H2AFG;HIST2H2AA3;H2AFO;HIST2H2AA;HIST2H2AA4;HIST2H2AC;H2AFQ;H2AFJ;HIST1H2AH;hCG_1640359;HIST1H2AJ;H2AFE;hCG_1643194	P0C0S8;A4FTV9;P20671;Q6FI13;Q16777;Q9BTM1-1;Q9BTM1;Q96KK5;A3KPC7;Q99878;A2RUU6;B4E0B3;Q9BTM1-2;C9JE22	3;3;3;3;3;3;3;3;2	28.5	1.11e-89	1.0651	26.88	30	1012700000	1.3179	19.357	35	1884400000	0.8554	0.373055
1570	IPI00927412;IPI00926769			C9J8D9;C9JXD0	1;0	16.2	1.51e-27	1.0649	23.217	7	2781200	0.96286	47.916	4	2908900	0.830818	0.958748
708	IPI00062040	WD repeat-containing protein 89	WDR89;C14orf150;MSTP050	Q96FK6	8	27.1	6.57e-35	1.0645	44.706	10	37368000	1.1636	18.972	10	49991000	0.856914	0.646083
833	IPI00169325	WD repeat-containing protein 36;T-cell activation WD repeat-containing protein;Putative uncharacterized protein DKFZp686I1650	WDR36;DKFZp686I1650	Q8NI36;Q68E02	44	51.9	0	1.0645	35.559	94	204090000	1.4719	17.937	105	674090000	0.856914	0.202742
1284	IPI00409675;IPI00550968;IPI00930346;IPI00797308;IPI00946472;IPI00945421;IPI00001955	Mortality factor 4-like protein 1;MORF-related gene 15 protein;Transcription factor-like protein MRG15;MSL3-1 protein;Mortality factor 4 like 1;cDNA FLJ38504 fis, clone HCHON2000156, highly similar to Mortality factor 4-like protein 1;cDNA FLJ50694, highly similar to Mortality factor 4-like protein 1;MORF4L1 protein	MORF4L1;MRG15;FWP006;HSPC008;HSPC061;PP368	Q9UBU8-1;Q9UBU8;A5D8W6;B3KTM8;Q9UBU8-2;B7Z6R1;Q0VAE4	7;7;7;7;4;4;3	26.8	8.95e-61	1.0645	11.771	4	5748900	0.71259	40.173	8	6449500	0.831595	0.451724
498	IPI00023860;IPI00797545;IPI00789029;IPI00922322;IPI00902909;IPI00017763;IPI00941463;IPI00789437;IPI00798071;IPI00788840	Nucleosome assembly protein 1-like 1;NAP-1-related protein;cDNA FLJ58569, highly similar to Nucleosome assembly protein 1-like 1;cDNA FLJ60539, highly similar to Nucleosome assembly protein 1-like 1;cDNA FLJ30458 fis, clone BRACE2009421, highly similar to NUCLEOSOME ASSEMBLY PROTEIN 1-LIKE 1;cDNA FLJ54129, highly similar to Nucleosome assembly protein 1-like 1;cDNA FLJ16112 fis, clone 3NB69200185…	NAP1L1;NRP;hCG_2015037	P55209;B7Z9C2;B7Z2V4;B3KNT8;B7Z5H0;B3KV44;B7Z4K9	6;6;6;5;4;1;1;1;1;1	19.4	6.29e-18	1.0642	24.238	3	2607300	1.1447	29.974	11	22907000	0.832177	0.663872
423	IPI00019451	MRG-binding protein;URCC4 protein;Chromosome 20 open reading frame 20, isoform CRA_a	MRGBP;C20orf20;URCC4;hCG_23417	Q9NV56;A8C4L5	3	18.1	5.56e-24	1.0631	17.59	4	1588600	0.99287	24.701	3	3189000	0.834316	0.980509
236	IPI00009841;IPI00872855;IPI00879259;IPI00879242;IPI00065554;IPI00953325;IPI00293254;IPI00335961	cDNA FLJ31747 fis, clone NT2RI2007377, highly similar to RNA-BINDING PROTEIN EWS;Ewing sarcoma breakpoint region 1, isoform CRA_h;RNA-binding protein EWS;EWS oncogene;Ewing sarcoma breakpoint region 1 protein;EWSR1 protein;Ewing sarcoma breakpoint region 1;Ewing sarcoma breakpoint region 1, isoform CRA_b;Ewing sarcoma breakpoint region 1, isoform CRA_g;cDNA FLJ32119 fis, clone PEBLM1000034, highl…	EWSR1;hCG_2010995;EWS;AC002059.7-002;AC002059.7-007;AC002059.7-008	Q96MX4;Q01844-1;Q01844;Q96FE8;B0QYK0;B0QYK1;Q96MN4;C9JGE3;Q01844-2	2;2;2;2;2;1;1;1	6.5	7.34e-264	1.0624	26.411	74	1426900000	1.035	41.81	79	2227100000	0.862226	0.957481
1338	IPI00856078;IPI00428954;IPI00760574	LIM domain-binding protein 1;Nuclear LIM interactor;Carboxyl-terminal LIM domain-binding protein 2;LIM domain-binding factor CLIM2	LDB1;CLIM2	Q86U70-1;Q86U70;Q86U70-2;Q86U70-3	2;2;2	8	9.51e-20	1.0624	3.8904	2	3190500	1.0989	2.7197	2	2580400	0.835679	0.751334
1127	IPI00300371;IPI00828110;IPI00179138	Splicing factor 3B subunit 3;Spliceosome-associated protein 130;Pre-mRNA-splicing factor SF3b 130 kDa subunit;STAF130;cDNA FLJ78677, highly similar to Homo sapiens splicing factor 3b, subunit 3, 130kDa (SF3B3), mRNA;cDNA FLJ10435 fis, clone NT2RP1000493, highly similar to Splicing factor 3B subunit 3;cDNA FLJ90452 fis, clone NT2RP3001475, highly similar to Splicing factor 3B subunit 3	SF3B3;KIAA0017;SAP130	Q15393-1;Q15393;A8K6V3;B3KM77;B3KQH1	44;18;11	43.1	0	1.0623	26.76	68	92644000	1.0213	34.432	76	277540000	0.862479	0.994308
1095	IPI00297477;IPI00792607;IPI00797067;IPI00782963	U2 small nuclear ribonucleoprotein A';Small nuclear ribonucleoprotein polypeptide A' variant;SNRPA1 protein;cDNA FLJ75425, highly similar to Homo sapiens small nuclear ribonucleoprotein polypeptide A', mRNA;Small nuclear ribonucleoprotein polypeptide A', isoform CRA_d;U2 snRNP-specific A' protein	SNRPA1;hCG_1992004	P09661;Q53G21;Q53G61;Q6NVW9;O95485;Q9UEN1	14;7;7;1	41.2	2.33e-143	1.0618	13.679	15	92525000	1.1009	9.7988	15	141040000	0.863747	0.789283
528	IPI00025512;IPI00909453;IPI00924436	Heat shock protein beta-1;Heat shock 27 kDa protein;HSP 27;Stress-responsive protein 27;Estrogen-regulated 24 kDa protein;28 kDa heat shock protein;cDNA FLJ52243, highly similar to Heat-shock protein beta-1	HSPB1;HSP27;HSP28	P04792;B4DL87;C9J3N8;C9JLY6	8;6;5	44.9	3.66e-47	1.06	90.004	12	26989000	0.92608	13.681	10	36491000	0.868317	0.88676
720	IPI00069084;IPI00925034;IPI00879277;IPI00926412	Transformation/transcription domain-associated protein;350/400 kDa PCAF-associated factor;PAF350/400;STAF40;Tra1 homolog;Transformation/transcription domain-associated protein, isoform CRA_b;Transformation/transcription domain-associated protein variant	TRRAP;PAF400;hCG_41324;tcag7.624	Q9Y4A5-1;Q9Y4A5;Q9Y4A5-2;A4D265;Q59FH1	29;29;29;28	8.3	2.83e-66	1.06	34.949	17	3399100	1.2855	26.68	14	10016000	0.840362	0.441933
1196	IPI00386876;IPI00328209;IPI00827549;IPI00377207;IPI00377003;IPI00894244;IPI00005896;IPI00914054	F-box only protein 11;Vitiligo-associated protein 1;cDNA FLJ55855, highly similar to F-box only protein 11;F-box protein 11;cDNA FLJ77210, highly similar to Homo sapiens F-box protein 11 (FBXO11), transcript variant 1, mRNA;F-box protein 11, isoform CRA_d;cDNA FLJ56417, highly similar to F-box only protein 11	FBXO11;FBX11;VIT1;UG063H01;hCG_1987171	Q86XK2-5;Q86XK2;Q86XK2-1;B4DMF8;A1L491;B4E272;Q86XK2-2;Q86XK2-3;C9IYF0	9;9;9;7;7;2;2;2	12.3	1.09e-71	1.0597	95.355	8	5124900	0.79511	16.95	7	7439700	0.840948	0.618891
1377	IPI00477971;IPI00643087;IPI00549223	Transducin beta-like protein 3;WD repeat-containing protein SAZD;TBL3 protein	TBL3;SAZD	Q12788;A0JLS5	38;33;29	59.7	0	1.0596	20.431	84	176280000	1.4425	19.7	94	540270000	0.869334	0.228647
1533	IPI00848276;IPI00479893	Uncharacterized protein C10orf18;C10orf18 protein	C10orf18;KIAA2006	Q5VWN6-1;Q5VWN6;Q5VWN6-2;Q6IPC8	6;3	2.8	3.43e-07	1.0584	18.842	3	652290	0.60295	23.725	4	1664800	0.843492	0.253647
298	IPI00384333;IPI00012966;IPI00384979;IPI00940466;IPI00221261;IPI00013492;IPI00221260	cDNA FLJ52589, highly similar to Transcription factor 12;cDNA FLJ50514, highly similar to Transcription factor 12;Putative uncharacterized protein DKFZp451F163;Transcription factor 12;Helix-loop-helix transcription factor 4 isoform c;Transcription factor 12 (HTF4, helix-loop-helix transcription factors 4), isoform CRA_b;Transcription factor HTF-4;E-box-binding protein;DNA-binding protein HTF4;cDN…	DKFZp451F163;TCF12;hCG_40686;HEB;HTF4;DKFZp686K1352	B4DGI9;B4DH96;Q86TC1;Q86VM2;Q9NQY3;Q99081;B4DZH5;Q9NQY8;Q9NQY9;Q7Z3D9;Q9NQY7;B4DZ50;B4DZP2;B4E1W1;Q9NQY1;Q9NQY2;Q9NQY4;Q9NQY5;Q9NQY6	6;6;3;3;1;1;1	10.9	1.16e-50	1.0581	15.792	8	22746000	1.3098	17.917	8	33396000	0.84408	0.41056
1524	IPI00844014;IPI00418229	Uncharacterized protein C9orf114;cDNA FLJ51433;HSPC109	C9orf114	Q5T280;B4E0X4;Q9P041	17;9	42.3	1.23e-171	1.0577	16.061	38	339140000	1.1308	19.451	41	452460000	0.874174	0.718762
205	IPI00008531;IPI00914887;IPI00903300;IPI00914919;IPI00164550;IPI00909804	REST corepressor 1;Protein CoREST	RCOR1;KIAA0071;RCOR	Q9UKL0	7;3;3;3;2;2	19.5	3.47e-45	1.0568	24.302	12	16691000	0.96461	21.475	7	20287000	0.846631	0.962117
775	IPI00150269;IPI00218435	U4/U6 small nuclear ribonucleoprotein Prp4;U4/U6 snRNP 60 kDa protein;WD splicing factor Prp4;PRP4 homolog;cDNA, FLJ93619, highly similar to Homo sapiens PRP4 pre-mRNA processing factor 4 homolog (yeast) (PRPF4), mRNA;PRPF4 protein variant;PRPF4 protein;60 kDa U4/U6 snRNP-specific spliceosomal protein;PRP4 pre-mRNA processing factor 4 homolog (Yeast);PRP4 pre-mRNA processing factor 4 homolog (Yea…	PRPF4;PRP4;RP11-110L1.4-001;hCG_29193	O43172-1;O43172;B2R7V4;Q59EL4;Q6IAP9;O43172-2;Q5T1M7	32;32	71.5	0	1.0559	21.745	84	615840000	1.1086	16.242	83	919090000	0.878772	0.770747
290	IPI00794659;IPI00012493;IPI00791265;IPI00791752;IPI00796373;IPI00795078;IPI00794061;IPI00795919	cDNA FLJ58953, highly similar to 40S ribosomal protein S20;40S ribosomal protein S20;Ribosomal protein S20, isoform CRA_b;Ribosomal protein S20, isoform CRA_c;cDNA, FLJ92069, Homo sapiens ribosomal protein S20 (RPS20), mRNA	RPS20;hCG_40753	B4DW28;P60866;B2R4F4	3;3;2;2;2;2;1;1	19	3.24e-10	1.0545	8.9427	5	20572000	0.93317	18.936	2	43588000	0.851154	0.796477
722	IPI00069817;IPI00216695	Tyrosine-protein kinase BAZ1B;Bromodomain adjacent to zinc finger domain protein 1B;Williams-Beuren syndrome chromosomal region 9 protein;Williams syndrome transcription factor	BAZ1B;WBSC10;WBSCR10;WBSCR9;WSTF	Q9UIG0-1;Q9UIG0;Q9UIG0-2	43;43	33.2	1.02e-302	1.0517	34.205	65	180310000	1.0605	38.563	77	335210000	0.889546	0.890503
615	IPI00029744;IPI00922415;IPI00946606;IPI00947310	Single-stranded DNA-binding protein, mitochondrial;PWP1-interacting protein 17;Single-stranded DNA binding protein 1, isoform CRA_a;Single-stranded DNA binding protein 1;cDNA, FLJ93504, Homo sapiens single-stranded DNA binding protein 1 (SSBP1), mRNA;Single-stranded DNA binding protein 1, isoform CRA_c;cDNA FLJ51825, highly similar to Single-stranded DNA-binding protein, mitochondrial	SSBP1;SSBP;hCG_2014251;tcag7.401	Q04837;A4D1U3;Q567R6;B7Z268;C9K0U8	7;6;6;5	55.4	1.46e-132	1.0515	24.62	9	33138000	0.75002	13.981	11	125570000	0.890061	0.369773
626	IPI00030554;IPI00921864	Male-specific lethal 2 homolog;Male-specific lethal 2-like 1;Male-specific lethal-2 homolog 1;RING finger protein 184;cDNA FLJ76454, highly similar to Homo sapiens ring finger protein 184 (RNF184), mRNA;cDNA FLJ54913, highly similar to Homo sapiens ring finger protein 184 (RNF184), mRNA	MSL2;KIAA1585;MSL2L1;RNF184	Q9HCI7;A8K942;B4DYL4	1;1	2.3	8.2e-06	1.0514	7.9575	2	5440200	1.2388	5.5422	2	4975600	0.857275	0.507795
1431	IPI00639887;IPI00797811;IPI00879767;IPI00607866;IPI00879138	Protein FAM60A;Tera protein homolog;cDNA FLJ55197, highly similar to Protein FAM60A	FAM60A;C12orf14;L4	Q9NP50-1;Q9NP50;B7Z287	5;3;2;2;1	24	1.59e-31	1.0512	22.076	6	8281300	1.1461	16.143	4	6585900	0.85767	0.661317
241	IPI00010200	Probable ATP-dependent RNA helicase YTHDC2;cDNA FLJ16598 fis, clone TESTI4006473, weakly similar to ATP-dependent RNA helicase A	YTHDC2	Q9H6S0;Q6ZMY0	18	17.4	2.55e-110	1.0508	94.53	16	11793000	0.65418	92.911	21	30273000	0.858463	0.341266
1242	IPI00377261;IPI00063245;IPI00942585;IPI00641948;IPI00644386;IPI00853059;IPI00873767;IPI00375441	Far upstream element-binding protein 3;Far upstream element (FUSE) binding protein 3;cDNA FLJ58115, highly similar to Far upstream element-binding protein 3;HCG31253, isoform CRA_a;Putative uncharacterized protein FUBP3	FUBP3;FBP3;RP11-57C19.3-002;hCG_31253	Q96I24-1;Q96I24;A3KFK8;A6NJ37	13;10;6;2;2;2;2;2	32	5.39e-69	1.0507	21.437	10	29831000	0.9236	19.109	12	56170000	0.892121	0.773304
1466	IPI00657642;IPI00185065;IPI00873621	Coiled-coil domain-containing protein 75;G patch domain-containing protein 11;Putative uncharacterized protein CCDC75	CCDC75;GPATCH11	Q8N954-1;Q8N954;B8ZZ44;Q8N954-2;A8MQ32	4;2;2	14.8	7.25e-10	1.0499	23.228	4	3952800	1.0766	12.741	4	4227300	0.860246	0.796569
1400	IPI00550239	Histone H1.0;Histone H1(0);cDNA FLJ54804, highly similar to Histone H1.0	H1F0;H1FV	P07305;B4DRD6	4	23.2	1.03e-13	1.0494	12.581	4	3692300	1.21	12.527	3	5632000	0.861238	0.552194
667	IPI00032823;IPI00552556;IPI00552886;IPI00642493	3'-5' exoribonuclease CSL4 homolog;Exosome component 1;Exosomal core protein CSL4	EXOSC1;CSL4;CGI-108;RP11-452K12.9;RP11-452K12.9-008;RP11-452K12.9-004;RP11-452K12.9-009	Q9Y3B2;B1AMU3;B1AMU7;B1AMU4	9;7;7;6	52.8	1.81e-62	1.0481	14.232	12	18736000	1.5738	16.743	9	20592000	0.863819	0.176328
409	IPI00922383;IPI00018288;IPI00922399	cDNA FLJ57430, highly similar to DNA-directed RNA polymerase II 33 kDa polypeptide (EC 2.7.7.6);DNA-directed RNA polymerase II subunit RPB3;DNA-directed RNA polymerase II subunit C;DNA-directed RNA polymerase II 33 kDa polypeptide;RPB33;RPB31;POLR2C protein;cDNA FLJ76636, highly similar to Homo sapiens polymerase (RNA) II (DNA directed) polypeptide C, 33kDa (POLR2C), transcript variant alpha, mRN…	POLR2C;A-152E5.7;hCG_2025883	B7Z6D1;P19387;Q6FGR6;B7Z377	5;5;4	15.8	1.47e-47	1.0477	7.9783	4	4946100	1.1987	32.145	5	5107800	0.864615	0.570421
91	IPI00003768;IPI00878536;IPI00554461;IPI00854683;IPI00879039;IPI00879274;IPI00445559	Pescadillo homolog;Pescadillo homolog 1;Pescadillo homolog 1, containing BRCT domain (Zebrafish), isoform CRA_a;cDNA, FLJ96584, Homo sapiens pescadillo homolog 1, containing BRCT domain(zebrafish) (PES1), mRNA;cDNA FLJ39001 fis, clone NT2RI2022584, highly similar to Pescadillo homolog 1;Putative uncharacterized protein PES1;Pescadillo homolog 1, containing BRCT domain (Zebrafish), isoform CRA_b;c…	PES1;hCG_2010949	O00541-1;O00541;B2RDF2;B3KTZ6;B5MCF9;O00541-2;B3KXD6	29;29;28;18;9;4;1	45.4	4.72e-137	1.0475	23.705	76	436360000	1.0834	18.737	76	637860000	0.900384	0.832335
1500	IPI00953625;IPI00784883;IPI00787950;IPI00788980;IPI00791100	Male-specific lethal 1 homolog;Male-specific lethal 1-like 1;Male-specific lethal-1 homolog 1;Putative uncharacterized protein MSL1	MSL1;MSL1L1	Q68DK7-3;Q68DK7;B7WP90;Q68DK7-1	4;4;1;1;1	10.6	4.38e-12	1.0472	15.441	6	4105600	0.9117	6.9167	3	4232800	0.86561	0.858062
1147	IPI00302837;IPI00515120;IPI00922920;IPI00921872	Threonine aspartase 1;Threonine aspartase subunit alpha;Threonine aspartase subunit beta;Taspase, threonine aspartase, 1	TASP1;C20orf13;RP4-585I14.1-006	Q9H6P5;Q5JWM4	8;8;1;1	23.6	1.37e-39	1.0463	14.306	9	19353000	0.8071	12.873	10	32091000	0.867402	0.643669
904	IPI00215780	40S ribosomal protein S19;Ribosomal protein S19, isoform CRA_a;cDNA, FLJ92047, Homo sapiens ribosomal protein S19 (RPS19), mRNA;Ribosomal protein S19	RPS19;hCG_1995572	P39019;B0ZBD0;Q8WVX7	13	57.9	6.08e-56	1.0461	9.5672	19	291400000	0.86034	17.824	19	730110000	0.904011	0.620204
787	IPI00152960;IPI00873231;IPI00910549;IPI00889193;IPI00177929;IPI00908924;IPI00399186;IPI00094654	RNA polymerase I-specific transcription initiation factor RRN3;Transcription initiation factor IA;RRN3 RNA polymerase I transcription factor homolog (S. cerevisiae);HCG1786665, isoform CRA_e;cDNA, FLJ95638, Homo sapiens RNA polymerase I transcription factor RRN3 (RRN3),mRNA;cDNA FLJ56083, highly similar to RNA polymerase I-specific transcriptioninitiation factor RRN3;cDNA FLJ50670, highly similar…	RRN3;TIFIA;hCG_1786665;A-270G1.2	Q9NYV6;A2RTY9;B4DI97;B4DTK6;B4DZL9;B4E3T2;B7ZB55;B4DPP9;O75703;Q3MHU9	15;8;8;7;7;4;4;2	24.9	2.16e-74	1.045	36.231	17	55884000	1.1937	33.995	20	54429000	0.906865	0.583883
413	IPI00018370;IPI00412650	Supervillin;Archvillin;p205/p250;cDNA FLJ60365, highly similar to Supervillin;cDNA FLJ53284, highly similar to Supervillin;cDNA FLJ53285, highly similar to Supervillin;SVIL protein;Putative uncharacterized protein DKFZp686A17191;Putative uncharacterized protein DKFZp586H1823	SVIL;DKFZp686A17191;DKFZp586H1823	O95425-2;O95425;B4DXQ4;B4E3H1;B4E3N7;Q569J5;Q63HL8;Q659E9;O95425-1	5;4	4.3	9.82e-15	1.0448	24.489	5	1752500	1.486	9.1094	4	1155200	0.870394	0.23535
1367	IPI00465361;IPI00397611;IPI00909231	60S ribosomal protein L13;Breast basic conserved protein 1;Ribosomal protein L13	RPL13;BBC1;OK/SW-cl.46;hCG_1723872	P26373;A8K4C8;B4DLX3;O60250;Q6NZ55	7;4;1	34.6	9.77e-40	1.0447	17.61	13	263920000	1.2546	22.052	13	313700000	0.907644	0.471419
1358	IPI00456887;IPI00929107	Heterogeneous nuclear ribonucleoprotein U-like protein 2;Scaffold-attachment factor A2	HNRNPUL2;HNRPUL2	Q1KMD3	17;16	26	7.2e-127	1.0438	11.96	16	42683000	0.95273	15.612	14	56968000	0.909984	0.84364
196	IPI00008433;IPI00555941	40S ribosomal protein S5;40S ribosomal protein S5, N-terminally processed;Ribosomal protein S5 variant	RPS5	P46782;Q53G25	12;1	36.3	1.02e-185	1.0433	20.291	15	96775000	1.1162	9.1758	13	139800000	0.911284	0.752704
662	IPI00032563;IPI00647664	Zinc finger protein 281;Zinc finger DNA-binding protein 99;Transcription factor ZBP-99;GC-box-binding zinc finger protein 1;cDNA FLJ12854 fis, clone NT2RP2003480, highly similar to Zinc finger protein 281;cDNA FLJ14378 fis, clone HEMBA1001804, highly similar to Zinc finger protein 281;Putative uncharacterized protein ZNF281;cDNA FLJ12859 fis, clone NT2RP2003522, highly similar to Zinc finger prot…	ZNF281;GZP1;ZBP99	Q9Y2X9;B3KMX2;B3KND7;Q5RKW5;A6NF48;B3KMX4;B4DM04	2;2	2.7	4.88e-06	1.0432	10.354	2	1725500	0.92419	26.478	2	2359200	0.873593	0.883004
105	IPI00004951	Uncharacterized protein C10orf84;FLJ13188 protein	C10orf84;FLJ13188	Q9H8W3;Q6IA51	3	12	2.23e-05	1.0425	17.265	4	5587400	1.2989	10.909	2	1539200	0.874994	0.424394
1034	IPI00790550;IPI00290094;IPI00797778;IPI00853001;IPI00798356;IPI00796448;IPI00794457	SFRS8 protein;Splicing factor, arginine/serine-rich 8;Suppressor of white apricot protein homolog;Splicing factor, arginine/serine-rich 8 (Suppressor-of-white-apricot homolog, Drosophila);Splicing factor, arginine/serine-rich 8 (Suppressor-of-white-apricot homolog, Drosophila), isoform CRA_a;SFRS8 protein variant	SFRS8;SWAP;hCG_1811878	B7ZM97;Q12872;B2RN45;Q59H38;Q8IV81	8;8;5;1;1;1;1	8.3	5.03e-16	1.0408	20.765	9	9996600	1.0224	16.242	11	26455000	0.878404	0.913278
745	IPI00102575;IPI00885113	ATPase family AAA domain-containing protein 5;Chromosome fragility-associated gene 1 protein	ATAD5;C17orf41;FRAG1	Q96QE3-1;Q96QE3;Q96QE3-2	66;45	38.3	0	1.0393	20.785	114	260110000	1.1267	22.053	136	462190000	0.921722	0.728197
135	IPI00005861;IPI00377152;IPI00909797	U4/U6 small nuclear ribonucleoprotein Prp3;Pre-mRNA-splicing factor 3;U4/U6 snRNP 90 kDa protein;cDNA, FLJ93335, highly similar to Homo sapiens PRP3 pre-mRNA processing factor 3 homolog (yeast) (PRPF3), mRNA;cDNA FLJ55983, highly similar to U4/U6 small nuclear ribonucleoprotein Prp3;cDNA FLJ50652, highly similar to U4/U6 small nuclear ribonucleoprotein Prp3;PRP3 pre-mRNA processing factor 3 homol…	PRPF3;HPRP3;PRP3	O43395-1;O43395;B2R791;B4DLS8;B4DSY9;Q53GV6;O43395-2;B4DM28	35;34;29	53.9	0	1.0392	24.39	104	619490000	1.08	20.895	96	987660000	0.921984	0.840844
923	IPI00216592;IPI00909232;IPI00477313;IPI00759596;IPI00759822;IPI00868835;IPI00027569;IPI00735540;IPI00887991;IPI00911096;IPI00910718;IPI00910666;IPI00877664;IPI00790685;IPI00166137	Heterogeneous nuclear ribonucleoproteins C1/C2;cDNA, FLJ92657, highly similar to Homo sapiens heterogeneous nuclear ribonucleoprotein C (C1/C2) (HNRPC), transcript variant 2, mRNA;cDNA FLJ45003 fis, clone BRAWH3011623, highly similar to Heterogeneous nuclear ribonucleoproteins C;cDNA FLJ53542, highly similar to Heterogeneous nuclear ribonucleoproteins C;cDNA FLJ75154, highly similar to Homo sapie…	HNRNPC;HNRPC;HNRNPCL1;HNRPCL1;hCG_2005612;LOC440563;LOC649330	P07910-2;P07910;B2R5W2;B3KX96;B4DY08;P07910-1;A8K9A4;B2R603;P07910-4;P07910-3;O60812;B2RP44;B7ZW41;Q6PKD2;B2RXH8;B7ZW38;B4DQQ2;B4DSU6;B4DMJ1	14;14;13;12;8;8;7;7;7;7;7;7;4;1;1	41.3	1.11e-96	1.0375	25.082	42	262040000	0.9484	33.044	36	351410000	0.926437	0.833229
581	IPI00027838	RNA-binding protein 4B;RNA-binding motif protein 4B;RNA-binding protein 30;RNA-binding motif protein 30	RBM4B;RBM30	Q9BQ04	2	8.9	3.09e-66	1.0371	10.857	3	4933400	0.76204	34.883	2	2190100	0.885851	0.550953
436	IPI00294426;IPI00020194	TATA-binding protein-associated factor 2N;RNA-binding protein 56;TAFII68;TAF(II)68;TAF15 RNA polymerase II, TATA box binding protein (TBP)-associated factor, 68kDa;TAF15 RNA polymerase II, TATA box binding protein (TBP)-associated factor, 68kDa, isoform CRA_b;cDNA, FLJ94920, Homo sapiens TAF15 RNA polymerase II, TATA box binding protein(TBP)-associated factor, 68kDa (TAF15), transcript variant 1,…	TAF15;RBP56;TAF2N;hCG_1992163	Q92804-1;Q92804;Q86X94;Q92804-2;B4E312	15;15	38.9	4.65e-263	1.0362	22.415	89	2190000000	0.98867	17.207	91	2963400000	0.929849	0.929126
1016	IPI00234252;IPI00797830;IPI00793678;IPI00925226	SWI/SNF complex subunit SMARCC1;SWI/SNF-related matrix-associated actin-dependent regulator of chromatin subfamily C member 1;SWI/SNF complex 155 kDa subunit;BRG1-associated factor 155;cDNA FLJ57669, highly similar to SWI/SNF-related matrix-associatedactin-dependent regulator of chromatin subfamily C member 1;cDNA FLJ57671, highly similar to SWI/SNF-related matrix-associated actin-dependent regul…	SMARCC1;BAF155	Q92922;B4DYF9;B4DYQ1;Q05BW5;Q05CR1;Q58EY4	18;6;5;5	22	7.4e-195	1.0331	41.22	41	87503000	1.1652	47.891	37	160430000	0.938007	0.642667
807	IPI00165037;IPI00472075;IPI00470838;IPI00843872;IPI00945161;IPI00760939;IPI00946786	DENN domain-containing protein 2D;cDNA FLJ54763, highly similar to DENN domain-containing protein 2D	DENND2D	Q9H6A0-2;Q9H6A0;B4DWL2	1;0;0;0;0;0;0	4.1	1.88e-125	1.0328	12.331	10	9231500	1.1107	22.293	10	26960000	0.894552	0.728091
90	IPI00003739;IPI00012192;IPI00641167	Probable ATP-dependent RNA helicase DDX49;DEAD box protein 49;cDNA FLJ77346, highly similar to Homo sapiens DEAD (Asp-Glu-Ala-Asp) box polypeptide 49 (DDX49), mRNA;cDNA FLJ10432 fis, clone NT2RP1000470, weakly similar to PUTATIVE ATP-DEPENDENT RNA HELICASE T26G10.1 IN CHROMOSOME III;Putative uncharacterized protein DKFZp564C0716;Putative uncharacterized protein DKFZp564G1016;DDX49 protein;DEAD (A…	DDX49;DKFZp564G1016;DKFZp564C0716;hCG_38576	Q9Y6V7;A8K7A1;Q9NVY6;Q69YV6;Q9BVQ8	18;10;7	41.8	2.47e-116	1.0326	65.863	32	196090000	0.96498	18.593	26	193770000	0.939325	0.872979
330	IPI00013891;IPI00220447	Transformer-2 protein homolog alpha;Transformer-2 protein homolog A;cDNA FLJ50614, highly similar to Transformer-2 protein homolog;cDNA FLJ50682, highly similar to Transformer-2 protein homolog;cDNA FLJ50689, highly similar to Transformer-2 protein homolog;Putative MAPK activating protein;Putative uncharacterized protein HSU53209;Transformer-2 alpha, isoform CRA_a;cDNA, FLJ95674, Homo sapiens tra…	TRA2A;HSU53209;hCG_37979	Q13595-1;Q13595;B4DQI6;B4DUA9;Q549U1;Q13595-2	2;2	8.2	1.8e-18	1.0315	16.651	5	1554500	0.78966	12.581	4	4108800	0.897192	0.607646
724	IPI00071318;IPI00410026;IPI00410027;IPI00853373;IPI00793246;IPI00798019;IPI00893219;IPI00927379;IPI00879206;IPI00879047;IPI00927709	Putative RNA-binding protein Luc7-like 1;SR+89;Putative SR protein LUC7B1;LUC7-like isoform b variant;LUC7-like (S. cerevisiae);LUC7-like (S. cerevisiae), isoform CRA_g;LUC7-like (S. cerevisiae), isoform CRA_f;Putative uncharacterized protein LUC7L	LUC7L;LUC7L1;LA16c-OS12.1-001;hCG_22425;LA16c-OS12.1-007;LA16c-OS12.1-015	Q9NQ29-1;Q9NQ29;Q53G47;Q9NQ29-2;Q1W6G4;Q9NQ29-3;A8MYV2;B8ZZ10	5;5;4;3;3;3;3;2;1;1;0	17.8	1.25e-162	1.0309	15.99	4	9013200	1.066	39.194	9	17218000	0.898412	0.818659
1173	IPI00305850;IPI00010759;IPI00871270	Homeobox protein Hox-A13;Hox-1J;Homeo box A13;Homeobox A13	HOXA13;HOX1J;hCG_1745676;tcag7.175	P31271;A4D188;Q6DI00	8;3;1	22.4	1.2e-65	1.0308	23.748	12	25392000	1.0284	22.421	11	29407000	0.898616	0.899914
695	IPI00048572;IPI00945330	Probable peptidyl-tRNA hydrolase	PTRH1;C9orf115	Q86Y79;C9J7Z1	4;3	20.7	5.13e-13	1.0299	4.9137	3	3140500	0.92077	41.778	4	6234700	0.900448	0.876196
1008	IPI00221106;IPI00477803	Splicing factor 3B subunit 2;Pre-mRNA-splicing factor SF3b 145 kDa subunit;SF3b150;Spliceosome-associated protein 145;cDNA FLJ76788, highly similar to Homo sapiens splicing factor 3b, subunit 2, 145kDa (SF3B2), mRNA;cDNA FLJ56485, highly similar to Splicing factor 3B subunit 2;SF3B2 protein;Putative uncharacterized protein DKFZp781L0540	SF3B2;SAP145;DKFZp781L0540	Q13435;A8K485;B4DT19;Q7L4T5;Q7Z627;Q9BWD2;Q7Z3K9;Q96CM6	31;27	38.2	6.29e-139	1.0293	21.27	57	189810000	1.0691	20.263	57	302480000	0.948049	0.868426
550	IPI00026302;IPI00917298;IPI00848331;IPI00856058;IPI00916315;IPI00915795;IPI00916572;IPI00917675;IPI00736955;IPI00941688;IPI00479517;IPI00878870	60S ribosomal protein L31;cDNA, FLJ92036, highly similar to Homo sapiens ribosomal protein L31 (RPL31), mRNA;Ribosomal protein L31;cDNA FLJ57527, highly similar to 60S ribosomal protein L31;Putative uncharacterized protein RPL31;cDNA FLJ58912, highly similar to 60S ribosomal protein L31;Ribosomal protein L31, isoform CRA_c;RPL31 protein;cDNA FLJ58908, highly similar to 60S ribosomal protein L31	RPL31;hCG_27618	P62899;B2R4C1;Q76N53;B7Z4C8;B7Z4K2;Q6IRZ0;B7Z4E3;C9JU56;C9JQ13;B8ZZK4	11;10;10;10;10;10;10;7;3;3;1;1	54.4	8.07e-78	1.0291	93.27	20	227780000	1.0512	63.594	20	401190000	0.948579	0.914677
1043	IPI00291093	DNA-directed RNA polymerases I, II, and III subunit RPABC1;DNA-directed RNA polymerase II subunit E;RPB5;DNA-directed RNA polymerase II 23 kDa polypeptide;XAP4;cDNA FLJ55074, highly similar to DNA-directed RNA polymerase II 23 kDa polypeptide (EC 2.7.7.6);Polymerase (RNA) II (DNA directed) polypeptide E, 25kDa, isoform CRA_c	POLR2E;hCG_21572	P19388;B4DJ89	11	49	3.27e-100	1.0291	17.786	31	409330000	1.0808	47.945	27	540030000	0.948579	0.838837
392	IPI00017630	Nuclear fragile X mental retardation-interacting protein 1;Nuclear FMRP-interacting protein 1	NUFIP1	Q9UHK0	9	17.6	5.69e-27	1.0283	23.526	23	79686000	1.2548	29.849	21	108650000	0.9507	0.471079
1153	IPI00303158;IPI00479958	N-acylneuraminate cytidylyltransferase;CMP-N-acetylneuraminic acid synthetase;Cytidine 5'-monophosphate N-acetylneuraminic acid synthetase variant	CMAS	Q8NFW8-1;Q8NFW8;Q53GF0	5;2	13.4	8.22e-16	1.0279	26.815	4	2990300	0.65699	12.674	6	5807700	0.904527	0.346352
1301	IPI00412607;IPI00455757;IPI00550247	60S ribosomal protein L35;Similar to 60S ribosomal protein L35	RPL35;LOC154880;tcag7.829	P42766;A4D2M5	6;4;3	37.4	2.79e-122	1.0279	16.441	17	298770000	1.0031	19.708	18	833820000	0.951761	0.962858
447	IPI00021266;IPI00789159;IPI00793523;IPI00794894;IPI00176755;IPI00397695;IPI00788093;IPI00787625;IPI00604435;IPI00923578;IPI00293431;IPI00878216	60S ribosomal protein L23a;Putative uncharacterized protein RPL23A;Ribosomal protein L23a, isoform CRA_a	RPL23A	P62750;A8MUS3;A8MXA8;C9JSM9;C9JGG2	18;16;16;16;16;16;12;4;3;2;2;2	55.1	8.24e-168	1.0265	18.914	75	2538500000	1.0476	16.182	84	3049300000	0.955478	0.924115
98	IPI00004015;IPI00218386;IPI00908417	Runt-related transcription factor 3;Core-binding factor subunit alpha-3;Acute myeloid leukemia 2 protein;Oncogene AML-2;Polyomavirus enhancer-binding protein 2 alpha C subunit;SL3-3 enhancer factor 1 alpha C subunit;SL3/AKV core-binding factor alpha C subunit;cDNA FLJ52905, highly similar to Runt-related transcription factor 3;Runt-related transcription factor 3, isoform CRA_b;cDNA FLJ56502, high…	RUNX3;AML2;CBFA3;PEBP2A3;RP3-398I9.1-002;hCG_1812030	Q13761-1;Q13761;B4DT53;Q13761-2;B1AJV5;B4DVE5	9;9;5	29.9	5.09e-131	1.0258	23.162	28	87328000	1.0468	22.454	31	151140000	0.957339	0.926218
173	IPI00007175;IPI00020793	60S ribosome subunit biogenesis protein NIP7 homolog;KD93;cDNA FLJ10296 fis, clone NT2RM1001044, highly similar to Homo sapiens HSPC031 mRNA	NIP7;CGI-37;HSPC031;HSPC180;OK/SW-cl.76;OK/SW-cl.78	Q9Y221-1;Q9Y221;Q9Y221-2;B3KM49	4;3	29.4	1.21e-16	1.0253	20.361	4	1082000	1.1949	21.905	7	6452200	0.909845	0.576653
479	IPI00022831;IPI00910049;IPI00640595;IPI00791135;IPI00395431;IPI00645617	TATA-box-binding protein;TATA-box factor;TATA-binding factor;TATA sequence-binding protein;Transcription initiation factor TFIID TBP subunit;cDNA FLJ51756, highly similar to TATA-box-binding protein;TATA box binding protein;TATA box binding protein, isoform CRA_a;cDNA FLJ51920, highly similar to TATA-box-binding protein;TBP protein	TBP;GTF2D1;TF2D;TFIID;hCG_2029691;RP1-191N21.3-002	P20226;B4E3B3;Q32MN7;Q5U0C8;B4DPC1;Q32MN6;Q7Z6S6	5;5;5;2;2;1	13.3	5.22e-64	1.0239	16.559	9	48847000	1.599	13.612	10	115620000	0.962398	0.118565
1426	IPI00556594;IPI00166422;IPI00797483;IPI00793991;IPI00794534	Zinc finger CCHC domain-containing protein 8;cDNA FLJ76187	ZCCHC8	Q6NZY4-1;Q6NZY4;A8K559;Q6NZY4-2	19;14;8;7;7	37.8	1.91e-213	1.0235	14.963	29	51790000	0.92623	11.475	25	78116000	0.963465	0.779677
741	IPI00100930;IPI00795249	cDNA FLJ58610;Uncharacterized protein C12orf43;cDNA FLJ52172	C12orf43	B4DRA4;Q96C57;B4DWJ9	15;15	55.9	1.05e-226	1.0234	17.548	24	201590000	1.0637	18.705	31	281430000	0.963731	0.882257
901	IPI00215720;IPI00937480;IPI00872761	Fragile X mental retardation 1 protein;cDNA FLJ59789, highly similar to Fragile X mental retardation 1 protein;Putative uncharacterized protein FMR1;FMR1 protein	FMR1	Q06787-2;Q06787;B4DZ17;A8MQB8;Q8IXW7	0;0;0	0	1.51e-183	1.0232	12.211	5	8971900	0.92094	18.074	5	16582000	0.914154	0.876534
127	IPI00005613;IPI00619914;IPI00871981;IPI00872091;IPI00619942;IPI00457142;IPI00943738;IPI00102851;IPI00946935	Splicing factor U2AF 35 kDa subunit;U2 auxiliary factor 35 kDa subunit;U2 snRNP auxiliary factor small subunit;U2 small nuclear RNA auxillary factor 1 isoform a;U2 small nuclear RNA auxiliary factor 1;Putative uncharacterized protein DKFZp313J1712;U2(RNU2) small nuclear RNA auxiliary factor 1, isoform CRA_b;Splicing factor U2AF 26 kDa subunit;U2 auxiliary factor 26;U2 small nuclear RNA auxiliary …	U2AF1;U2AF35;U2AFBP;DKFZp313J1712;hCG_401287;U2AF1L4;U2AF1-RS3;U2AF1L3	Q01081;B5BU08;Q7Z780;Q69YM7;Q701P4;Q8WU68-1;Q8WU68;Q8WU68-3;Q71RF1	10;9;5;5;5;4;4;4;4	45	1.54e-162	1.0228	19.913	35	519410000	1.0007	15.198	37	697820000	0.965332	0.957275
1314	IPI00414482;IPI00807491;IPI00874274	General transcription factor 3C polypeptide 1;Transcription factor IIIC subunit alpha;TF3C-alpha;TFIIIC 220 kDa subunit;TFIIIC box B-binding subunit;Putative uncharacterized protein DKFZp686A111;Putative uncharacterized protein DKFZp686O0870;GTF3C1 protein;Putative uncharacterized protein GTF3C1	GTF3C1;DKFZp686A111;DKFZp686O0870	Q12789-2;Q12789;Q6AHZ7;Q6AWA4;Q12789-3;Q7Z7H4;A8MRT3	19;19;18	10	1.11e-39	1.0225	34.65	16	10456000	1.4431	29.803	12	17233000	0.915592	0.27035
1262	IPI00396008;IPI00879460;IPI00878933	Protein SPT2 homolog;SPT2 domain-containing protein 1;Protein KU002155;cDNA FLJ52075, moderately similar to Mus musculus SPT2, Suppressor of Ty, domain containing 1, mRNA	SPTY2D1	Q68D10-1;Q68D10;B4E223;Q68D10-2	19;19;0	27.3	1.7e-109	1.0223	21.868	69	571760000	0.91806	20.332	61	779600000	0.966667	0.75987
839	IPI00170786;IPI00910819	WW domain-binding protein 11;SH3 domain-binding protein SNP70;Npw38-binding protein;cDNA FLJ58174, highly similar to WW domain-binding protein 11;cDNA FLJ60194, highly similar to WW domain-binding protein 11	WBP11;NPWBP;SNP70	Q9Y2W2;B4DMD3;B4DY34	8;8	13.3	8.61e-16	1.0219	35.231	8	16606000	0.93872	26.474	7	25158000	0.916827	0.911742
524	IPI00025329;IPI00175212	60S ribosomal protein L19;Ribosomal protein L19	RPL19	P84098;Q53G49;Q8IWR8	12;9	37.8	8.47e-100	1.0218	18.97	45	631110000	0.99879	16.999	42	1094100000	0.968002	0.952824
89	IPI00003704;IPI00556034;IPI00908491;IPI00940890	RNA-binding protein 4;RNA-binding motif protein 4;RNA-binding motif protein 4a;Lark homolog;cDNA FLJ78260, highly similar to Homo sapiens RNA binding motif protein 4, mRNA;cDNA FLJ59148, highly similar to RNA-binding protein 4	RBM4;RBM4A	Q9BWF3-1;Q9BWF3;A8K9U0;Q9BWF3-2;B4E1U0;Q9BWF3-3	1;1;1;1	3.6	2.11e-99	1.0211	13.788	21	50756000	0.98277	12.472	17	56935000	0.969873	0.915225
732	IPI00788863;IPI00893814;IPI00797257;IPI00892722;IPI00096972;IPI00892914;IPI00892814;IPI00220795;IPI00939492;IPI00940015;IPI00893334;IPI00941307;IPI00892976;IPI00640176	Euchromatic histone-lysine N-methyltransferase 2;cDNA FLJ61730, highly similar to Histone-lysine N-methyltransferase, H3 lysine-9 specific 3 (EC 2.1.1.43);Histone-lysine N-methyltransferase, H3 lysine-9 specific 3;Histone H3-K9 methyltransferase 3;H3-K9-HMTase 3;HLA-B-associated transcript 8;Protein G9a;Lysine N-methyltransferase 1C;Euchromatic histone-lysine N-methyltransferase 2, isoform CRA_c;…	EHMT2;DADB-333F21.8-008;DAQB-331I12.8-009;XXbac-BCX40G17.8-008;XXbac-BPG254B15.8-008;DAAP-66K18.3-008;DAMC-303C24.5-008;DADB-333F21.8-009;DAQB-331I12.8-008;XXbac-BCX40G17.8-009;XXbac-BPG254B15.8-009;DAAP-66K18.3-009;DAMC-303C24.5-009;BAT8;C6orf30;G9A;KMT1C;NG36;DADB-333F21.8-001;DAQB-331I12.8-001;XXbac-BCX40G17.8-001;XXbac-BPG254B15.8-001;hCG_1811586;DAAP-66K18.3-007;DAMC-303C24.5-007;DADB-333F21…	A2ABF9;B0UZY1;A2ABF8;B7Z852;B0UZY0;Q96KQ7-1;Q96KQ7;Q5JQ92;B0UZY3;Q96KQ7-2;Q5JP83;Q59FM7;A2BED7;A2BED6	5;5;5;5;5;5;5;5;5;5;5;5;5;1	4.8	1.41e-13	1.0211	2.9557	2	1941200	1.0325	13.147	4	4838000	0.918474	0.890842
267	IPI00011253;IPI00939811;IPI00855830;IPI00879848	40S ribosomal protein S3;Ribosomal protein S3 variant;Ribosomal protein S3	RPS3;OK/SW-cl.26	P23396;Q53G83;Q9NQS8	20;14;9;4	78.6	3.01e-88	1.0195	15.348	36	92206000	1.1908	17.422	37	157740000	0.974155	0.589686
123	IPI00005492	WD repeat-containing protein 5;BMP2-induced 3-kb gene protein	WDR5;BIG3	P61964	10	36.8	1.24e-46	1.0191	21.815	11	11500000	1.0147	15.818	10	13495000	0.922598	0.930579
878	IPI00181116;IPI00917966;IPI00916569;IPI00917458;IPI00916398;IPI00916691	U3 small nucleolar ribonucleoprotein protein IMP4;Brix domain-containing protein 4;Putative uncharacterized protein MGC19606;cDNA FLJ78128, highly similar to Homo sapiens IMP4, U3 small nucleolar ribonucleoprotein, homolog (yeast) (IMP4), mRNA;cDNA FLJ78357, highly similar to Homo sapiens IMP4, U3 small nucleolar ribonucleoprotein, homolog (yeast) (IMP4), mRNA;cDNA, FLJ93237, Homo sapiens U3 snoR…	IMP4;BXDC4;MGC19606	Q96G21;Q3ZTT3;B8ZZ47;B9A008	15;15;14;11;10;1	49.8	1.16e-188	1.0176	17.993	29	189820000	1.1464	22.731	25	175510000	0.979249	0.683568
1366	IPI00465294;IPI00909093	Cell division cycle 5-like protein;Pombe cdc5-related protein;cDNA FLJ16777 fis, clone BRHIP2029567, highly similar to Cell division cycle 5-like protein;cDNA FLJ51295, highly similar to Cell division cycle 5-like protein	CDC5L;KIAA0432;PCDC5RP	Q99459;B3KY60;B4DSH1	67;62	70.7	0	1.0169	20.654	243	2230700000	1.1998	18.538	240	3261800000	0.981129	0.571811
303	IPI00013174;IPI00556514;IPI00954234;IPI00644837;IPI00917085;IPI00916274;IPI00916896	RNA-binding protein 14;RNA-binding motif protein 14;RRM-containing coactivator activator/modulator;Synaptotagmin-interacting protein;Paraspeckle protein 2	RBM14;SIP	Q96PK6-1;Q96PK6	29;18;14;5;0;0;0	41.6	1.1e-281	1.016	27.222	159	2409800000	0.92611	27.332	166	2939000000	0.983548	0.779386
1050	IPI00873577;IPI00291579	Putative uncharacterized protein KIF23;Kinesin-like protein KIF23;Mitotic kinesin-like protein 1;Kinesin-like protein 5	KIF23;KNSL5;MKLP1	A8MTR8;Q02241-1;Q02241	4;4	4.3	0	1.0156	17.89	149	523920000	0.93352	22.166	147	878000000	0.984623	0.797324
406	IPI00018216;IPI00792213	THAP domain-containing protein 1	THAP1	Q9NVV9	2;2	8.9	0.0010515	1.0154	14.652	5	6398300	1.0732	22.308	4	6603700	0.930256	0.803614
247	IPI00848334;IPI00867746;IPI00010368;IPI00867529	Kinesin-like protein KIF2A;HK2;cDNA FLJ56002, highly similar to Kinesin-like protein KIF2;cDNA, FLJ79515, highly similar to Kinesin-like protein KIF2	KIF2A;KIF2;KNS2	O00139-4;O00139;B4DM85;O00139-3;O00139-1;B0AZS5;O00139-2	5;5;5;5	6.3	1.09e-25	1.0153	15.284	5	4700100	0.77497	25.877	4	6010300	0.930463	0.577419
859	IPI00176706;IPI00479589;IPI00647772;IPI00647326;IPI00646846	Splicing factor 45;45 kDa-splicing factor;RNA-binding motif protein 17;Putative uncharacterized protein;RNA binding motif protein 17;RNA binding motif protein 17, isoform CRA_a;cDNA, FLJ95864	RBM17;SPF45;RP11-414H17.9-003;hCG_24832;RP11-414H17.9-009	Q96I25;Q5W009;Q5W008	21;11;9;9;7	46.6	1.24e-201	1.0152	14.795	37	298250000	1.0497	49.39	40	406260000	0.985699	0.918604
928	IPI00216750;IPI00789303;IPI00917680;IPI00917831;IPI00552178	RNA-binding protein 45;RNA-binding motif protein 45;Developmentally-regulated RNA-binding protein 1	RBM45;DRB1;DRBP1	Q8IUH3-1;Q8IUH3;Q8IUH3-3;C9JHX2;C9JT34	4;4;2;2;1	10.5	3.36e-32	1.0142	13.381	4	3952300	0.82973	29.928	5	4845500	0.932747	0.690489
850	IPI00171903;IPI00383296;IPI00645920	Heterogeneous nuclear ribonucleoprotein M;Heterogeneous nuclear ribonucleoprotein M isoform a variant;ORF protein;cDNA FLJ60435, highly similar to Heterogeneous nuclear ribonucleoprotein M;HNRPM protein;Putative uncharacterized protein DKFZp547H118	HNRNPM;HNRPM;NAGR1;ORF;DKFZp547H118	P52272-1;P52272;Q59ES8;Q7KYM9;P52272-2;B4DEG4;Q6P2D7;Q8TCM5	54;54;2	72.7	0	1.0133	15.226	364	4405900000	0.96177	21.029	343	5506100000	0.990817	0.865308
280	IPI00012149;IPI00927397;IPI00942621;IPI00937834	U3 small nucleolar ribonucleoprotein protein MPP10;M phase phosphoprotein 10;cDNA FLJ32300 fis, clone PROST2002227, highly similar to U3 small nucleolar ribonucleoprotein protein MPP10	MPHOSPH10;MPP10	O00566;B3KPV5;C9JX83	18;16;1;1	36.4	1.16e-274	1.0128	22.781	55	167770000	1.1345	21.228	51	258370000	0.992166	0.710313
1172	IPI00305833	WD40 repeat-containing protein SMU1;Smu-1 suppressor of mec-8 and unc-52 protein homolog;CDW3/SMU1;Smu-1 suppressor of mec-8 and unc-52 homolog (C. elegans), isoform CRA_a;cDNA FLJ54259, highly similar to Smu-1 suppressor of mec-8 and unc-52 protein homolog	SMU1;hCG_30278	Q2TAY7;A0MNN4;B4E3L0	4	9.6	7.91e-07	1.0117	18.152	2	503040	1.339	11.622	3	569900	0.937948	0.375371
162	IPI00006900	Something about silencing protein 10;Disrupter of silencing SAS10;UTP3 homolog;Charged amino acid-rich leucine zipper 1	UTP3;CRLZ1;SAS10	Q9NQZ2	16	28	7.71e-127	1.0099	24.42	34	145760000	1.0584	24.627	27	159070000	1	0.895935
1409	IPI00552279;IPI00604608;IPI00289838	N-acetyltransferase ESCO1;Establishment of cohesion 1 homolog 1;Establishment factor-like protein 1;EFO1p;hEFO1;CTF7 homolog 1;Establishment of cohesion 1 homolog 1 (S. cerevisiae), isoform CRA_a;N-acetyltransferase ESCO1 variant 2	ESCO1;EFO1;KIAA1911;hCG_37402	Q5FWF5-1;Q5FWF5;Q5FWF5-2;B0YJ12	12;7;3	15.7	3.19e-52	1.0092	31.194	10	17781000	0.98012	25.704	10	22531000	0.943164	0.991736
729	IPI00083708;IPI00739117;IPI00902898;IPI00852708;IPI00941219;IPI00902809;IPI00148247;IPI00946618;IPI00941970;IPI00902970;IPI00910607;IPI00953492;IPI00941298;IPI00940175	BAT2 domain-containing protein 1;HBxAg transactivated protein 2;cDNA FLJ52084, highly similar to Homo sapiens BAT2 domain containing 1 (BAT2D1), mRNA;Putative uncharacterized protein BAT2D1;cDNA FLJ54637, highly similar to Homo sapiens BAT2 domain containing 1 (BAT2D1), mRNA	BAT2D1;KIAA1096;XTP2	Q9Y520-7;Q9Y520;Q9Y520-1;Q9Y520-4;B4E3S2;Q9Y520-5;Q9Y520-6;B7WNZ6;Q9Y520-3;B4DM27;Q9Y520-2	4;4;4;4;4;4;4;4;4;3;2;1;0;0	1.5	9.13e-07	1.009	24.851	6	3982200	1.1506	23.577	5	12447000	0.943582	0.65315
1136	IPI00301364;IPI00788011;IPI00172421;IPI00719311	S-phase kinase-associated protein 1;Cyclin A/CDK2-associated protein p19;p19skp1;p19A;RNA polymerase II elongation factor-like protein;Organ of Corti protein 2;OCP-II;Transcription elongation factor B	SKP1;EMC19;OCP2;SKP1A;TCEB1L	P63208-1;P63208;P63208-2	5;3;3;2	25.8	5.93e-27	1.0075	22.292	5	7496800	0.90485	23.781	5	11450000	0.94672	0.844296
862	IPI00848321;IPI00242273;IPI00939917;IPI00514042;IPI00177890;IPI00853043;IPI00935702;IPI00456146;IPI00106988;IPI00903013;IPI00922828;IPI00945076	SMARCD2 protein;cDNA FLJ59246, highly similar to Rattus norvegicus SWI/SNF related, matrix associated, actin dependent regulator of chromatin, subfamily d, member 2 (Smarcd2), mRNA;SWI/SNF related, matrix associated, actin dependent regulator of chromatin, subfamily d, member 2, isoform CRA_b;Putative uncharacterized protein SMARCD2;SWI/SNF-related matrix-associated actin-dependent regulator of c…	SMARCD2;hCG_41816;BAF60B;PRO2451	A5PLL5;B4DV56;B9EGA3;A6NNQ7;Q92925-2;Q92925;Q92925-1	9;9;9;9;9;9;9;1;1;1;0;0	21.7	1.63e-67	1.0073	11.849	10	17831000	1.0984	26.433	10	30006000	0.947139	0.752329
625	IPI00030408;IPI00885104;IPI00844201	M-phase phosphoprotein 8;Two hybrid-associated protein 3 with RanBPM;cDNA FLJ35237 fis, clone PROST2001676, highly similar to M-PHASE PHOSPHOPROTEIN 8	MPHOSPH8;MPP8	Q99549-1;Q99549;B3KS10;Q99549-2	13;12;6	18.4	6.08e-81	1.0071	22.976	26	67921000	0.93336	29.482	26	104650000	0.992699	0.796937
1440	IPI00642182;IPI00646582	Kelch-like protein 12;CUL3-interacting protein 1;cDNA FLJ56167, highly similar to Kelch-like protein 12;Putative uncharacterized protein KLHL12	KLHL12;C3IP1	Q53G59;B7Z7B8;A6NEN8	1;1	2.1	2.7e-05	1.007	31.871	2	537370	1.369	17.694	2	1047800	0.947768	0.341949
638	IPI00031556;IPI00830039	Splicing factor U2AF 65 kDa subunit;U2 auxiliary factor 65 kDa subunit;U2 snRNP auxiliary factor large subunit;U2 small nuclear RNA auxiliary factor 2 isoform b	U2AF2;U2AF65	P26368-1;P26368;B5BU25;P26368-2	17;17	50.7	0	1.0066	18.92	67	450220000	0.96101	17.876	60	590760000	0.991393	0.86349
903	IPI00783298;IPI00215723;IPI00215725	Fragile X mental retardation 1 protein	FMR1	Q06787-7;Q06787;Q06787-4;Q06787-6	0;0;0	0	8.19e-185	1.0061	19.958	54	187170000	1.0039	21.361	55	284370000	0.990087	0.964716
786	IPI00152946;IPI00793957;IPI00386477;IPI00012480;IPI00792125	Rac GTPase-activating protein 1;Male germ cell RacGap;cDNA, FLJ96901, highly similar to Homo sapiens Rac GTPase activating protein 1 (RACGAP1), mRNA	RACGAP1;KIAA1478;MGCRACGAP	Q9H0H5;B2RE34	35;12;10;5;3	55.9	0	1.006	21.261	113	900830000	0.92537	20.379	108	1112000000	0.989825	0.777593
1493	IPI00761105;IPI00879434;IPI00878171	Transcriptional adapter 2-beta;ADA2-like protein beta;cDNA FLJ45019 fis, clone BRAWH3015825	TADA2B;ADA2B	Q86TJ2-1;Q86TJ2;Q86TJ2-2;B3KX99;Q86TJ2-3	7;5;5	19	2.58e-23	1.0052	94.06	6	10821000	1.3802	91.022	8	12870000	0.951543	0.330152
61	IPI00001722;IPI00908557	Endonuclease III-like protein 1	NTHL1;NTH1;OCTS3	P78549	6;1	22.4	6.07e-49	1.0044	20.428	6	10813000	1.2164	7.8256	8	10463000	0.953223	0.542073
619	IPI00923468;IPI00900269;IPI00029822;IPI00293426;IPI00900285;IPI00900328;IPI00900338;IPI00647749	SMARCA4 protein;SMARCA4 isoform 2;SWI/SNF related, matrix associated, actin dependent regulator of chromatin, subfamily a, member 4, isoform CRA_c;SMARCA4 isoform 4;Probable global transcription activator SNF2L4;ATP-dependent helicase SMARCA4;SNF2-beta;BRG-1 protein;Mitotic growth and transcription activator;Brahma protein homolog 1;SWI/SNF-related matrix-associated actin-dependent regulator of c…	SMARCA4;hCG_29955;BRG1;SNF2B;SNF2L4	B9EGQ8;Q9HBD4;B1A8Z6;P51532;A7E2E1;B4DSI8;B1A8Z5;A5D6X0;B1A8Z4;Q59FZ6;B1A8Z7;B3KNW7;B4E0F1	7;7;7;7;7;7;7;0	5.5	2.12e-77	1.0037	27.258	24	24389000	1.1295	22.778	21	57706000	0.954695	0.721745
1264	IPI00396321	Leucine-rich repeat-containing protein 59;cDNA, FLJ95955	LRRC59;PRO1855	Q96AG4;B2RE83	11	47.2	1.83e-115	1.0036	13.583	15	18342000	0.78319	22.124	17	20836000	0.954905	0.594316
535	IPI00026089;IPI00917430;IPI00479561;IPI00917674	Splicing factor 3B subunit 1;Pre-mRNA-splicing factor SF3b 155 kDa subunit;Spliceosome-associated protein 155;SF3B1 protein;Putative uncharacterized protein DKFZp434M052	SF3B1;SAP155;DKFZp434M052	O75533;A0JLT9;A0PJH5;Q32Q20;Q7Z497;Q9NTB4	50;6;3;3	43.5	0	1.0035	34.728	71	251300000	1.0752	26.828	79	626740000	0.983283	0.852933
680	IPI00646086;IPI00219162;IPI00037619	60S ribosomal protein L39;Putative 60S ribosomal protein L39-like 5;60 ribosomal protein L39 pseudogene 5	RPL39;RPL39P5	C9JB44;P62891;Q59GN2	2;2;2	12.1	0.00015104	1.0033	14.38	4	91893000	1.0554	12.454	4	188830000	0.982758	0.903723
994	IPI00220508;IPI00220507;IPI00220506;IPI00183118;IPI00220505;IPI00220509;IPI00220510;IPI00827718;IPI00917102	MAP/microtubule affinity-regulating kinase 3;Cdc25C-associated protein kinase 1;C-TAK1;Serine/threonine-protein kinase p78;Ser/Thr protein kinase PAR-1;Protein kinase STK10;cDNA FLJ58507, highly similar to MAP/microtubule affinity-regulating kinase 3 (EC 2.7.11.1);Full-length cDNA clone CS0DE006YM09 of Placenta of Homo sapiens (human);MAP/microtubule affinity-regulating kinase 3 variant;Full-leng…	MARK3;CTAK1	P27448-5;P27448;B4DKN1;Q86U11;P27448-4;P27448-3;P27448-1;P27448-2;P27448-6;P27448-7;Q59FB8;Q86TT8;A2SY06	14;14;14;14;14;13;13;13;11	25.1	6.68e-205	1.0024	26.703	16	33566000	0.72564	21.071	13	34909000	0.980399	0.477524
765	IPI00549205;IPI00305282;IPI00107531;IPI00658205;IPI00894448;IPI00878541;IPI00852595	DNA repair protein RAD50;RAD50 protein;cDNA FLJ75532, highly similar to Homo sapiens RAD50 homolog (S. cerevisiae) (RAD50), transcript variant 1, mRNA	RAD50	Q92878-2;Q92878;Q92878-1;Q32P42;Q92878-3;A5D6Y3;A8K3I2	4;4;4;2;2;1;1	3.2	9.18e-12	1.0021	28.417	4	2875600	0.90743	3.4328	2	2813800	0.958063	0.849487
265	IPI00011102;IPI00234463;IPI00556134;IPI00878751;IPI00878583;IPI00797824;IPI00878374;IPI00878570;IPI00910946	Casein kinase I isoform delta;cDNA FLJ56279, highly similar to Casein kinase I isoform delta (EC 2.7.11.1);cDNA FLJ76667, highly similar to Homo sapiens casein kinase 1, delta (CSNK1D), transcript variant 2, mRNA;Casein kinase 1 delta;cDNA FLJ55976, highly similar to Casein kinase I isoform delta (EC 2.7.11.1);Casein kinase 1, delta isoform 1 variant;Casein kinase 1, epsilon	CSNK1D;CSNK1E;RP1-5O6.2-004;RP1-5O6.2-005;RP1-5O6.2-009	P48730-1;P48730;B4E0G1;P48730-2;A2I2P2;B4DIJ9;Q59FJ7;B0QY34;B0QY35;B0QY33	4;3;2;0;0;2;0;0;1	11.8	4.55e-62	1.0014	15.28	16	32262000	0.83487	13.544	12	29752000	0.977775	0.701117
39	IPI00000162;IPI00410360;IPI00902438	Neuroguidin;EIF4E-binding protein	NGDN;C14orf120	Q8NEJ9-1;Q8NEJ9;Q8NEJ9-2	14;14;13	42.9	2.08e-169	1.0012	20.297	19	94901000	1.3247	18.786	20	120690000	0.97725	0.363561
216	IPI00074587;IPI00412643;IPI00009071;IPI00646643;IPI00386662;IPI00645384;IPI00942141;IPI00291624;IPI00477946	FUS-interacting serine-arginine-rich protein 1;TLS-associated protein with Ser-Arg repeats;TLS-associated serine-arginine protein;40 kDa SR-repressor protein;Splicing factor SRp38;cDNA FLJ30749 fis, clone FEBRA2000402, highly similar to FUS-interacting serine-arginine-rich protein 1;cDNA FLJ43846 fis, clone TESTI4006393, highly similar to FUS-interacting serine-arginine-rich protein 1;FUS interac…	FUSIP1;FUSIP2;TASR;RP11-4M23.6-005;RP11-4M23.6-014;SRRP35;SRrp35;hCG_1639844	O75494-1;O75494;B3KNY6;Q53GD7;O75494-2;O75494-3;B4DJP9;Q5JRI3;O75494-4;Q5JRI1;Q8WXF0;B3KVR7	4;4;4;4;4;4;2;1;1	17.2	1.03e-53	1.0002	60.548	9	12959000	0.69463	60.538	8	24400000	0.96207	0.416804
47	IPI00000733	U3 small nucleolar RNA-associated protein 18 homolog;WD repeat-containing protein 50;cDNA, FLJ95176, Homo sapiens CGI-48 protein (CGI-48), mRNA	UTP18;WDR50;CDABP0061;CGI-48	Q9Y5J1;B2RAX6	27	58.5	0	1	41.824	57	298220000	1.2652	25.928	73	460860000	0.974098	0.453658
543	IPI00026230;IPI00940955;IPI00923539	Heterogeneous nuclear ribonucleoprotein H2;Heterogeneous nuclear ribonucleoprotein H';FTP-3;Heterogeneous nuclear ribonucleoprotein H2 (H');cDNA FLJ57964, highly similar to Heterogeneous nuclear ribonucleoprotein H';cDNA FLJ58205, highly similar to Heterogeneous nuclear ribonucleoprotein H'	HNRNPH2;FTP3;HNRPH2;hCG_1644446	P55795;A1L400;B4DFK9;B4DP00	8;7;7	26.1	9.14e-273	0.99938	17.298	16	77601000	0.89922	22.203	21	103370000	0.972468	0.714146
1438	IPI00641990;IPI00645869;IPI00009917;IPI00152781;IPI00922715;IPI00442436	LAS1-like protein;Las1-like;cDNA FLJ30255 fis, clone BRACE2002444, highly similar to LAS1-like protein;cDNA FLJ43772 fis, clone TESTI2049576, highly similar to LAS1-like protein;cDNA FLJ40064 fis, clone TESOP2000312, highly similar to LAS1-like protein	LAS1L;MSTP060	Q9Y4W2-1;Q9Y4W2;A9X410;Q9Y4W2-2;Q9Y4W2-3;A9X412;B3KNR6;B3KUJ7;Q9Y4W2-4	7;7;5;4;3;1	15	1.6e-55	0.99896	23.5	8	6436100	1.4923	8.3239	3	4912500	0.96469	0.230573
1368	IPI00465387;IPI00941045	Cell division cycle-associated protein 2;Recruits PP1 onto mitotic chromatin at anaphase protein;cDNA FLJ34845 fis, clone NT2NE2011221, highly similar to Homo sapiens cell division cycle associated 2 (CDCA2), mRNA;cDNA FLJ78763;cDNA FLJ61606, highly similar to Homo sapiens cell division cycle associated 2 (CDCA2), mRNA	CDCA2	Q69YH5-1;Q69YH5;B3KRS8;A8K8Z0;B7Z5Q5	3;3	3.6	1.15e-16	0.99868	13.045	3	570420	1.267	11.929	4	3001600	0.965282	0.467133
1460	IPI00845453;IPI00647192;IPI00152249	Uncharacterized protein C18orf21 (HBV X-transactivated protein 13).;UPF0711 protein C18orf21;HBV X-transactivated gene 13 protein;Chromosome 18 open reading frame 21, isoform CRA_a;Putative uncharacterized protein C18orf21	C18orf21;XTP13;PNAS-124;PNAS-131	Q8TBS0;Q32NC0;A6NFX5	8;8;7	30	5.51e-16	0.99866	18.605	7	25340000	1.1261	17.001	7	28952000	0.965325	0.698494
1249	IPI00385042;IPI00645138	Nucleolar GTP-binding protein 1;Chronic renal failure gene protein;GTP-binding protein NGB;cDNA FLJ10686 fis, clone NT2RP3000252, highly similar to Nucleolar GTP-binding protein 1;cDNA FLJ53992, highly similar to Nucleolar GTP-binding protein 1;cDNA FLJ56266, highly similar to Nucleolar GTP-binding protein 1;cDNA FLJ55652, highly similar to Nucleolar GTP-binding protein 1;G protein-binding protei…	GTPBP4;CRFG;NOG1	Q9BZE4;B3KMC5;B4DHR2;B4DY13;B7Z7A3;Q53GS0;Q8N4P8	12;5	22.1	1.52e-38	0.99664	22.394	10	25702000	1.0893	19.459	15	34109000	0.969602	0.770599
1123	IPI00300127;IPI00921516	N-acetyltransferase 10;cDNA FLJ58528, highly similar to N-acetyltransferase 10 (EC 2.3.1.-);NAT10 protein	NAT10;ALP;KIAA1709	Q9H0A0;B4DFD5;Q05CW7	60;55	52.9	0	0.99659	16.422	360	2151200000	1.0561	17.06	343	4375300000	0.965122	0.901903
1516	IPI00815713;IPI00815944;IPI00815731;IPI00298696	Treacle protein;Treacher Collins syndrome protein;TCOF1 protein variant;Putative uncharacterized protein DKFZp434G1035	TCOF1;DKFZp434G1035	Q13428-4;Q13428;Q13428-3;Q13428-1;Q59FZ2;Q9UFD4;Q13428-2	7;7;7;7	4.4	0	0.99588	16.383	458	4255200000	1.0705	20.333	428	6221800000	0.963249	0.864857
1531	IPI00847637;IPI00786887;IPI00217264;IPI00386897	MAP7 domain-containing protein 3;cDNA FLJ58634, weakly similar to Mus musculus microtubule-associated protein 7 domain containing 1 (Mtap7d1), mRNA;Putative uncharacterized protein MAP7D3	MAP7D3	Q8IWC1-1;Q8IWC1;B4DWD2;Q8IWC1-2;Q8IWC1-3;B7WNL8	23;22;20;15	31.3	3.28e-182	0.99507	20.841	40	86383000	0.98536	30.682	29	135460000	0.961112	0.921335
321	IPI00152453;IPI00013683;IPI00640115;IPI00644620	Melanocyte-stimulating hormone receptor;Melanotropin receptor;Melanocortin receptor 1;MC1-R;Melanocortin 1 receptor;cDNA, FLJ95457, highly similar to Homo sapiens tubulin, beta, 4 (TUBB4), mRNA;cDNA FLJ30104 fis, clone BNGH41000169, highly similar to Melanocyte-stimulating hormone receptor;Melanocortin 1 receptor (Alpha melanocyte stimulating hormone receptor);cDNA FLJ14170 fis, clone NT2RP200210…	MC1R;MSHR;hCG_2039647;TUBB3;hCG_2042771;TUBB4;hCG_1983504	Q01726;A8I0M1;B2RBD5;B3KNP6;Q1JUL4;Q1JUL6;Q1JUL8;Q1JUL9;Q1JUM0;Q1JUM2;Q1JUM3;Q1JUM4;Q1JUM5;Q3ZCR3;Q53G92;Q6UR92;Q6UR93;Q6UR94;Q6UR95;Q6UR96;Q6UR97;Q6UR98;Q6UR99;Q6URA0;Q7KZS6;Q86YW1;Q13509;A8K854;Q9BV28	1;1;1;1	2.1	4.19e-196	0.99424	11.403	2	9482800	0.96116	16.035	5	15777000	0.974696	0.95547
1479	IPI00745433;IPI00929290;IPI00030602;IPI00873752;IPI00304181;IPI00007736;IPI00646765;IPI00872123;IPI00551009	Protein argonaute-2;Argonaute2;Protein slicer;PAZ Piwi domain protein;Eukaryotic translation initiation factor 2C 2;EIF2C2 protein;Protein argonaute-4;Argonaute4;Eukaryotic translation initiation factor 2C 4;Eukaryotic translation initiation factor 2C, 4;Eukaryotic translation initiation factor 2C, 4, isoform CRA_c;cDNA FLJ20033 fis, clone COL00106;Protein argonaute-3;Argonaute3;Eukaryotic transl…	EIF2C2;AGO2;EIF2C4;AGO4;KIAA1567;RP11-239B6.1-001;hCG_1787714;EIF2C3;AGO3;EIF2C1;AGO1;RP4-789D17.1-001;RP4-789D17.2-002	Q9UKV8-1;Q9UKV8;A4FVC0;Q9UKV8-2;Q9HCK5;A7MD27;Q9NXV9;Q9H9G7;A8KA05;Q6NXU1;Q96JZ0;Q9UL18;B2RAD8;B3KME0;Q5TA58;B4E1P5;B1ALI0;B4DY67	2;2;1;1;1;1;1;1;1	2	0.008537	0.9932	18.989	5	31389000	0.92061	24.08	4	36399000	0.956172	0.875877
1359	IPI00456899	RING finger protein 169	RNF169;KIAA1991	Q8NCN4	4	10.2	6.27e-07	0.99185	31.323	3	954080	0.70327	16.059	3	501790	0.979783	0.433512
735	IPI00908461;IPI00099810;IPI00383254;IPI00943175	cDNA FLJ52942, highly similar to Nucleolar protein of 40 kDa;Nucleolar protein of 40 kDa;Zinc finger CCHC domain-containing protein 17;Putative S1 RNA-binding domain protein;Pnn-interacting nucleolar protein;cDNA FLJ60949, highly similar to Nucleolar protein of 40 kDa;Zinc finger, CCHC domain containing 17, isoform CRA_a	ZCCHC17;PS1D;HSPC243;HSPC251;LDC4;hCG_20040	B4DYA9;Q9NP64-1;Q9NP64;B4DY38;Q9NP64-2	8;8;8;2	36.6	9.86e-41	0.9916	15.573	13	14624000	0.96682	49.15	14	28481000	0.980316	0.966364
886	IPI00183002;IPI00939648;IPI00397728	Protein phosphatase 1 regulatory subunit 12A;Myosin phosphatase-targeting subunit 1;Myosin phosphatase target subunit 1;Protein phosphatase myosin-binding subunit;cDNA, FLJ94919, highly similar to Homo sapiens protein phosphatase 1, regulatory (inhibitor) subunit 12A (PPP1R12A), mRNA;cDNA FLJ50923, highly similar to Protein phosphatase 1 regulatory subunit 12A	PPP1R12A;MBS;MYPT1	O14974-1;O14974;B2RAH5;B4DZ09;O14974-2	1;1;1	1.7	1.07e-303	0.99054	15.896	40	136810000	1.2023	23.951	40	253060000	0.949132	0.566915
1350	IPI00453473	Histone H4	HIST1H4A;H4/A;H4FA;HIST1H4B;H4/I;H4FI;HIST1H4C;H4/G;H4FG;HIST1H4D;H4/B;H4FB;HIST1H4E;H4/J;H4FJ;HIST1H4F;H4/C;H4FC;HIST1H4H;H4/H;H4FH;HIST1H4I;H4/M;H4FM;HIST1H4J;H4/E;H4FE;HIST1H4K;H4/D;H4FD;HIST1H4L;H4/K;H4FK;HIST2H4A;H4/N;H4F2;H4FN;HIST2H4;HIST2H4B;H4/O;H4FO;HIST4H4	P62805;B2R4R0;Q0VAS5;Q6B823	9	52.4	3.49e-55	0.98943	33.846	30	353960000	0.99923	27.815	28	728800000	0.946189	0.95385
523	IPI00025178	Pre-mRNA-splicing factor SPF27;Spliceosome-associated protein SPF 27;Breast carcinoma-amplified sequence 2;DNA amplified in mammary carcinoma 1 protein;Breast carcinoma amplified sequence 2;Breast carcinoma amplified sequence 2, isoform CRA_a;cDNA, FLJ93631, Homo sapiens breast carcinoma amplified sequence 2 (BCAS2), mRNA;Breast carcinoma amplified sequence 2 variant	BCAS2;DAM1;hCG_38455	O75934;B2R7W3;Q53HE3	19	75.6	1.64e-203	0.9893	20.429	48	888180000	1.1292	14.655	43	1326900000	0.945845	0.722435
357	IPI00015838	Cell growth-regulating nucleolar protein;cDNA FLJ78186	LYAR;PNAS-5	Q9NX58;A8K3Y5	29	54.1	0	0.98902	26.461	93	835810000	1.0582	23.982	98	1005000000	0.945102	0.896454
106	IPI00004968	Pre-mRNA-processing factor 19;PRP19/PSO4 homolog;Nuclear matrix protein 200;Senescence evasion factor	PRPF19;NMP200;PRP19;SNEV	Q9UMS4	26	73.6	0	0.98891	15.434	153	2696000000	1.2045	18.098	168	3874400000	0.94481	0.562632
830	IPI00168317;IPI00941060;IPI00908328	Kinetochore protein Spc24;cDNA FLJ51584, highly similar to Homo sapiens spindle pole body component 24 homolog (SPBC24), mRNA	SPC24;SPBC24	Q8NBT2;B4E086;C9JGC4	3;2;1	16.2	0.00018684	0.98809	4.3467	2	1758000	0.62295	8.2318	3	1603200	0.987812	0.286623
1554	IPI00940000;IPI00889541;IPI00651677;IPI00651653;IPI00947363;IPI00952778;IPI00879638;IPI00847768;IPI00023785	DEAD box polypeptide 17 isoform p82 variant;Probable ATP-dependent RNA helicase DDX17;DEAD box protein 17;RNA-dependent helicase p72;DEAD box protein p72;DEAD (Asp-Glu-Ala-Asp) box polypeptide 17;cDNA FLJ58652, highly similar to Probable ATP-dependent RNA helicase DDX17 (EC 3.6.1.-)	DDX17;RP3-434P1.4-009;RP3-434P1.4-005	Q59F66;Q92841-4;Q92841;Q92841-2;B1AHM1;Q92841-3;C9J5E1;Q92841-1;C9JMU5;B1AHM2;B4DZQ7	41;41;39;39;39;39;30;4;4	56.5	0	0.98719	19.728	265	6046300000	0.92054	24.675	269	7980400000	0.940244	0.765885
109	IPI00005036;IPI00930333;IPI00796867;IPI00927051;IPI00952868;IPI00926674	RNA-binding protein 5;RNA-binding motif protein 5;Putative tumor suppressor LUCA15;Protein G15;Renal carcinoma antigen NY-REN-9;RNA binding motif protein 5 variant	RBM5;H37;LUCA15	P52756-1;P52756;Q59HE6	9;2;2;2;2;1	14	5.29e-66	0.987	14.09	7	12783000	1.1327	9.143	6	16570000	0.990145	0.686067
824	IPI00167560;IPI00895778	Poly(A) RNA polymerase GLD2;PAP-associated domain-containing protein 4	PAPD4;GLD2	Q6PIY7-1;Q6PIY7;Q6PIY7-2	7;7	16.9	1.09e-11	0.98679	12.677	5	4320800	0.95136	23.207	6	8777100	0.990595	0.936476
1401	IPI00550451;IPI00027423;IPI00902512;IPI00410128	Serine/threonine-protein phosphatase PP1-alpha catalytic subunit;Serine/threonine protein phosphatase;Putative uncharacterized protein PPP1CA;Protein phosphatase 1, catalytic subunit, alpha isoform;Protein phosphatase 1, catalytic subunit, alpha	PPP1CA;PPP1A	P62136;Q07161;B3KXM2;A6NNR3;C0STL0;C4TNW6	5;4;2;3	16.1	0	0.98646	17.183	59	403910000	0.97582	18.355	51	435920000	0.938304	0.898777
531	IPI00025792;IPI00384341;IPI00303875;IPI00847812	Transcription initiation protein SPT3 homolog;SPT3-like protein;cDNA FLJ50351, highly similar to Transcription initiation protein SPT3 homolog;SUPT3H protein;Putative uncharacterized protein SUPT3H	SUPT3H;SPT3	O75486-1;O75486;O75486-3;O75486-2;B4E1H0;Q5U608;A8MQ57	2;2;2;1	6	2.11e-05	0.986	19.768	3	1098200	1.5082	16.801	3	1117000	0.992288	0.21891
687	IPI00827503;IPI00044751;IPI00412862;IPI00952811;IPI00644494;IPI00643326;IPI00854890;IPI00827980	M-phase phosphoprotein 1;Kinesin-related motor interacting with PIN1;Cancer/testis antigen 90;cDNA FLJ75531;Putative uncharacterized protein KIF20B	MPHOSPH1;KRMP1;KIF20B	Q96Q89-2;Q96Q89;Q96Q89-1;C9J6W2;Q96Q89-3;A8K324;A8MXM7;Q96Q89-4	7;7;7;6;6;3;3;1	5	2.2e-41	0.98556	19.328	6	1486100	0.96173	5.9073	4	3814100	0.993232	0.95657
1252	IPI00386120;IPI00386114;IPI00294627;IPI00941553;IPI00386117;IPI00386118;IPI00383251	Splicing factor 1;Zinc finger protein 162;Transcription factor ZFM1;Zinc finger gene in MEN1 locus;Mammalian branch point-binding protein mBBP;cDNA FLJ53344, highly similar to Splicing factor 1;cDNA FLJ54737, highly similar to Splicing factor 1;cDNA FLJ54056, highly similar to Splicing factor 1;cDNA FLJ54064, highly similar to Splicing factor 1;ZFM1 protein, alternatively spliced product	SF1;ZFM1;ZNF162	Q15637-6;Q15637;Q15637-1;B4DJU4;B7Z1Q1;Q15637-2;Q15637-3;Q15637-4;B4DSE4;B4DX42;Q14821	2;2;2;2;2;2;2	2.6	1.82e-143	0.98539	27.801	23	116410000	0.973	22.538	25	162580000	0.935459	0.892082
796	IPI00554436;IPI00158020;IPI00293162;IPI00554438;IPI00643601;IPI00910799	Putative splicing factor, arginine/serine-rich 14;Arginine/serine-rich-splicing factor 14;cDNA FLJ76836, highly similar to Homo sapiens splicing factor, arginine/serine-rich 14 (SFRS14), transcript variant 2, mRNA;cDNA FLJ55365, highly similar to splicing factor, arginine/serine-rich14	SFRS14;KIAA0365	Q8IX01-3;Q8IX01;A8K5G0;Q8IX01-1;C9JI71;Q8IX01-4;B4DSQ4	7;7;7;7;7;5	8.4	6.37e-14	0.98526	44.687	5	4025600	0.94114	38.577	5	7411000	0.993875	0.916497
1297	IPI00411937;IPI00552225;IPI00642697	Nucleolar protein 56;Nucleolar protein 5A;NOP56 protein;cDNA FLJ76962, highly similar to Homo sapiens nucleolar protein 5A (56kDa with KKE/D repeat) (NOL5A), mRNA	NOP56;NOL5A	O00567;A0PJ92;A8K9K6;Q9BSN3	44;18;13	74.9	0	0.98378	32.235	214	3010600000	1.0754	23.299	208	4321400000	0.931174	0.852428
1267	IPI00396435;IPI00894081	Putative pre-mRNA-splicing factor ATP-dependent RNA helicase DHX15;DEAH box protein 15;ATP-dependent RNA helicase #46;cDNA FLJ55635, highly similar to pre-mRNA-splicing factorATP-dependent RNA helicase DHX15 (EC 3.6.1.-)	DHX15;DBP1;DDX15	O43143;B4E0S6	33;0	40.5	2.9e-207	0.9835	22.164	91	193280000	0.97746	20.513	98	367750000	0.930428	0.902666
88	IPI00003627;IPI00216622;IPI00792088;IPI00944907;IPI00945240;IPI00007776;IPI00790197	Actin-like protein 6A;53 kDa BRG1-associated factor A;Actin-related protein Baf53a;ArpNbeta;INO80 complex subunit K;Actin-like 6A isoform 1 variant;BAF53A protein	ACTL6A;BAF53;BAF53A;INO80K	O96019-1;O96019;Q53FS0;Q6FI97;O96019-2	11;10;5;3;2;1;1	36.4	3.84e-61	0.98258	16.318	11	51120000	1.3042	18.666	15	72861000	0.927977	0.392801
865	IPI00908639;IPI00784254;IPI00178375	cDNA FLJ61589;Inositol hexakisphosphate and diphosphoinositol-pentakisphosphate kinase 2;InsP6 and PP-IP5 kinase 2;Histidine acid phosphatase domain-containing protein 1	HISPPD1;KIAA0433;PPIP5K2;VIP2	B4DGV1;O43314-1;O43314;O43314-2	2;2;2	1.7	1.84e-05	0.9825	6.2954	2	532300	1.1029	31.055	3	296480000	0.999806	0.784444
390	IPI00017580;IPI00921892	DNA/RNA-binding protein KIN17;KIN, antigenic determinant of recA protein homolog;Binding to curved DNA;cDNA FLJ58083, highly similar to Homo sapiens KIN, antigenic determinant of recA protein homolog, mRNA;cDNA FLJ51227, highly similar to Homo sapiens KIN, antigenic determinant of recA protein homolog, mRNA	KIN;BTCD;KIN17	O60870;B4DX32;B7Z421	3;2	8.1	1.53e-09	0.98241	4.569	2	472670	0.74372	31.602	3	2232000	1	0.513763
547	IPI00026271;IPI00742191	40S ribosomal protein S14	RPS14;PRO2640	P62263	10;2	43	2.31e-155	0.98166	15.479	25	332090000	0.86488	19.765	26	702990000	0.925524	0.631107
895	IPI00185219;IPI00794891	GAS2-like protein 3;Growth arrest-specific protein 2-like 3;cDNA FLJ38275 fis, clone FCBBF3003902, highly similar to GAS2-like protein 3	GAS2L3	Q86XJ1;B3KTH9	5;5	9.5	1.85e-39	0.98062	17.362	5	4615900	0.76166	12.987	4	4110000	0.995967	0.550178
500	IPI00024024;IPI00643565;IPI00845316	Splicing factor, arginine/serine-rich 17A;Protein XE7;B-lymphocyte antigen;721P;SFRS17A protein	SFRS17A;CXYorf3;DXYS155E;XE7	Q02040-1;Q02040;Q02040-3;Q02040-2;Q05DA9	2;2;2	2.4	0.010723	0.98035	0.62332	2	1282100	1.3951	5.9511	2	2444400	0.995359	0.315014
75	IPI00002828;IPI00783686	Centromere protein U;CENP-U(50);Interphase centromere complex protein 24;MLF1-interacting protein;KSHV latent nuclear antigen-interacting protein 1;Polo-box-interacting protein 1;MLF1IP protein;cDNA FLJ77371, highly similar to Homo sapiens MLF1 interacting protein (MLF1IP), mRNA;MLF1 interacting protein isoform 2;MLF1 interacting protein isoform 1	MLF1IP;CENPU;ICEN24;KLIP1;PBIP1	Q71F23-1;Q71F23;A5D8X7;A8K8D2;Q09GN1;Q09GN2;Q71F23-2	13;8	38.8	3.09e-117	0.98014	32.306	20	40026000	0.99521	18.475	19	45264000	0.921468	0.944462
1453	IPI00654605;IPI00867630;IPI00645814;IPI00167009;IPI00827687	MAP7 domain-containing protein 1;Proline/arginine-rich coiled-coil domain-containing protein 1;Arginine/proline-rich coiled-coil domain-containing protein 1;MAP7D1 protein;cDNA FLJ39022 fis, clone NT2RP7003724, weakly similar to Serine/arginine repetitive matrix protein 1	MAP7D1;KIAA1187;PARCC1;RPRC1;PP2464	Q3KQU3-1;Q3KQU3;C9JIR3;Q6NX58;Q3KQU3-4;B3KU03;Q3KQU3-2;Q3KQU3-3;A1L1B7	2;2;2;1;1	3.3	3.71e-25	0.98001	27.117	3	1233800	1.0793	23.072	3	3596100	0.994591	0.791002
190	IPI00007957	TAF6-like RNA polymerase II p300/CBP-associated factor-associated factor 65 kDa subunit 6L;PCAF-associated factor 65 alpha;cDNA FLJ78693, highly similar to Homo sapiens TAF6-like RNA polymerase II, p300/CBP-associated factor (PCAF)-associated factor, 65kDa (TAF6L), mRNA;cDNA FLJ57614, highly similar to TAF6-like RNA polymerase IIp300/CBP-associated factor-associated factor 65 kDa subunit 6L;TAF6-…	TAF6L;PAF65A;hCG_2016618	Q9Y6J9;A8K0D4;B4DVM4	3	6.6	2.97e-07	0.97999	42.649	2	1079600	1.3948	21.365	2	1536700	0.994546	0.315313
1501	IPI00785015;IPI00854561;IPI00946555;IPI00946065	Ubinuclein-2	UBN2;KIAA2030	Q6ZU65-1;Q6ZU65;Q6ZU65-2;C9J6Y7;C9J6Y5	2;2;2;1	2.2	7.25e-12	0.97827	8.0717	2	183650	1.6893	5.5337	2	531570	0.990662	0.119643
72	IPI00871903;IPI00002624;IPI00382756;IPI00921981	Putative uncharacterized protein PLRG1;Pleiotropic regulator 1	PLRG1	A8MW61;O43660-1;O43660;O43660-2	28;28;27;5	64.8	0	0.97795	21.688	120	783410000	1.1956	19.121	121	1398600000	0.915616	0.580103
257	IPI00010754	Homeobox protein Hox-A11;Hox-1I;Homeo box A11;Homeobox A11, isoform CRA_b;cDNA, FLJ94560, highly similar to Homo sapiens homeo box A11 (HOXA11), mRNA	HOXA11;HOX1I;hCG_1745677;tcag7.172	P31270;A4D190;B2R9U5	6	24.6	1.2e-102	0.97771	18.142	7	16676000	1.0588	7.0803	5	10555000	0.989396	0.833873
578	IPI00027808;IPI00873948	DNA-directed RNA polymerase II subunit RPB2;DNA-directed RNA polymerase II subunit B;RNA polymerase II subunit B2;RNA polymerase II subunit 2;DNA-directed RNA polymerase II 140 kDa polypeptide;Putative uncharacterized protein POLR2B;RpB2;DNA-directed RNA polymerase	POLR2B;rpB2	P30876;A8MW88;B2WTN6;B4DH29;B4DHJ3;B4DR40;C9J4M6	6;3	5.5	2.37e-19	0.97687	70.128	7	20154000	1.0175	21.783	6	9473900	0.987496	0.924269
897	IPI00185919;IPI00643027;IPI00411690;IPI00383949;IPI00856120;IPI00855786;IPI00855812;IPI00855721;IPI00855953	La-related protein 1;La ribonucleoprotein domain family member 1	LARP1;KIAA0731;LARP	Q6PKG0-1;Q6PKG0;Q6PKG0-2;Q6PKG0-3	9;8;8;3;3;3;3;3;2	10	2.95e-24	0.97672	29.522	13	9825800	0.98405	27.819	9	10230000	0.987156	0.99917
981	IPI00375144;IPI00888510;IPI00220038;IPI00888085;IPI00927582;IPI00925539;IPI00414434;IPI00924874;IPI00925336	Serrate RNA effector molecule homolog;Arsenite-resistance protein 2;Arsenite-resistance protein ARS2	SRRT;ARS2;ASR2	Q9BXP5-1;Q9BXP5;Q9BXP5-3;Q9BXP5-2;Q9BXP5-4;Q9BXP5-5;C9J399;Q7Z4Y3	3;3;3;3;3;3;2;1;1	3.5	4.06e-10	0.97635	4.5455	2	1188900	0.67515	5.2062	2	792040	0.986319	0.379833
868	IPI00178888;IPI00555619;IPI00790241	Zinc finger HIT domain-containing protein 3;Thyroid receptor-interacting protein 3;Thyroid hormone receptor interactor 3;HNF-4a coactivator;Thyroid hormone receptor interactor 3 variant	ZNHIT3;TRIP3	Q15649;Q59GB6	6;5;2	34.8	2.3e-14	0.97615	19.218	4	7174200	1.1614	10.474	8	60977000	0.985866	0.6508
1402	IPI00550638;IPI00251989;IPI00909522;IPI00909770	DNA-directed RNA polymerase I subunit RPA49;DNA-directed RNA polymerase I subunit E;RNA polymerase I-associated factor 1;RNA polymerase I-associated factor 53;cDNA FLJ60956, highly similar to DNA-directed RNA polymerase I-associated factor 53 kDa subunit (EC 2.7.7.6);cDNA FLJ54770, highly similar to DNA-directed RNA polymerase I-associated factor 53 kDa subunit (EC 2.7.7.6)	POLR1E;PAF53;PRAF1	Q9GZS1-2;Q9GZS1;B4DYB1;Q9GZS1-1;B4E005	29;25;16;11	57.5	0	0.97547	22.342	105	2323400000	0.99274	18.901	125	3079500000	0.908979	0.938679
813	IPI00165434;IPI00940874;IPI00514265;IPI00181641	cDNA FLJ58590, highly similar to YLP motif-containing protein 1;YLPM1 protein;FLJ00353 protein;YLP motif-containing protein 1;Nuclear protein ZAP3;ZAP113	YLPM1;FLJ00353;C14orf170;ZAP3	B4DMQ9;Q86YA8;Q8NF45;P49750-1;P49750;P49750-3;P49750-2	83;78;68;65	39.6	0	0.97545	22.861	240	832960000	0.94586	25.203	242	1629400000	0.908925	0.827113
49	IPI00220154;IPI00000807;IPI00936879;IPI00873959;IPI00479962;IPI00740166;IPI00016007;IPI00929647;IPI00908975	Myosin-Va;Dilute myosin heavy chain, non-muscle;Myosin heavy chain 12;Myoxin;Myosin V;Putative uncharacterized protein MYO5A;MYO5A variant protein;cDNA FLJ50342, highly similar to Myosin-5A;Myosin Va;Myosin Va variant	MYO5A;MYH12	Q9Y4I1-3;Q9Y4I1;O95317;Q9Y4I1-1;A8MZC5;Q9UES4;Q9Y4I1-2;A8CDT9;B4E147;B5LY56;Q59FF5;Q9UES3	14;14;14;14;2;2;1;1;1	8.5	6.01e-87	0.97529	14.968	10	2549500	1.3521	20.476	10	10285000	0.983917	0.360444
1295	IPI00926109;IPI00411733;IPI00927809;IPI00477295;IPI00440661;IPI00164906;IPI00795005;IPI00793739	Putative ATP-dependent RNA helicase DHX30;DEAH box protein 30	DHX30;DDX30;KIAA0890	Q7L2E3-2;Q7L2E3;Q7L2E3-1;C9JC37;Q7L2E3-3	7;7;7;7;2;1;1;1	5.7	9.42e-15	0.9752	10.371	6	2001400	0.91579	8.1011	5	4513300	0.983713	0.866252
67	IPI00002232;IPI00654673;IPI00448764	Serine/threonine-protein kinase TAO1;Thousand and one amino acid protein 1;STE20-like kinase PSK2;Kinase from chicken homolog B;TAOK1 protein	TAOK1;KIAA1361;MAP3K16	Q7L7X3-1;Q7L7X3;Q7L7X3-2;B7ZLV6	7;6;0	8.7	1.94e-69	0.97505	18.627	7	9416900	1.4145	18.528	12	24934000	0.983373	0.296226
699	IPI00790743;IPI00056494	60S ribosomal protein L36a-like;cDNA, FLJ92227, highly similar to Homo sapiens ribosomal protein L36a-like (RPL36AL), mRNA	RPL36AL	Q969Q0;B2R4V2	1;1	7.2	4.99e-24	0.97431	7.5091	3	1036000	0.9764	5.2956	2	1509800	0.981695	0.984672
1346	IPI00439194;IPI00439195	Methyl-CpG-binding domain protein 3;Methyl-CpG-binding protein MBD3;cDNA FLJ10612 fis, clone NT2RP2005358, highly similar to Methyl-CpG-binding domain protein 3	MBD3	O95983-1;O95983;O95983-2;B3KMA8	4;4	16.5	5.27e-10	0.97329	27.856	5	3268300	1.2363	31.2	5	3417600	0.979379	0.511533
999	IPI00549248;IPI00220740;IPI00658013;IPI00604504;IPI00455423;IPI00872901;IPI00879741	Nucleophosmin;Nucleolar phosphoprotein B23;Numatrin;Nucleolar protein NO38;Truncated nucleolar phosphoprotein B23;Nucleophosmin 1 isoform 1;NPM1 protein;Nucleophosmin (Nucleolar phosphoprotein B23, numatrin);Nucleophosmin/B23.2;cDNA FLJ20465 fis, clone KAT06236	NPM1;NPM	P06748-1;P06748;A4ZU86;B5BU00;Q9BTI9;P06748-2;Q9BYG9;Q9NX34	14;14;13;4;4;2;1	48	1.05e-298	0.97315	20.924	33	389360000	1.1537	15.6	31	541450000	0.902761	0.667488
1422	IPI00872929;IPI00555878;IPI00477614	Apolipoprotein B mRNA editing enzyme, catalytic polypeptide-like 3C variant;Probable DNA dC->dU-editing enzyme APOBEC-3C;APOBEC1-like;Phorbolin I protein	APOBEC3C;APOBEC1L;PBI	Q59GY0;Q9NRW3	5;5;0	32.8	6e-79	0.96823	14.175	18	90287000	0.97874	23.375	20	131010000	0.889545	0.905697
288	IPI00012442;IPI00442863	Ras GTPase-activating protein-binding protein 1;G3BP-1;ATP-dependent DNA helicase VIII;HDH-VIII;GAP SH3 domain-binding protein 1;cDNA FLJ51772, highly similar to Ras-GTPase-activating protein-binding protein 1 (EC 3.6.1.-);GTPase activating protein (SH3 domain) binding protein 1;Ras-GTPase-activating protein SH3-domain-binding protein variant;Putative uncharacterized protein DKFZp313K0921;cDNA FL…	G3BP1;G3BP;DKFZp313K0921;DKFZp686L1159;hCG_39146	Q13283;B7Z8K4;Q32P45;Q53HH4;Q5HYE9;Q5U0Q1;Q6FI03	6;2	17.4	5.99e-25	0.96813	57.113	5	3504000	1.4409	13.532	7	15592000	0.967632	0.272266
771	IPI00143753;IPI00829908;IPI00790699;IPI00791877;IPI00788772;IPI00945586;IPI00945148;IPI00945497;IPI00944988;IPI00945524;IPI00946582;IPI00945948;IPI00789508	U2-associated protein SR140;140 kDa Ser/Arg-rich domain protein	SR140;KIAA0332	O15042-1;O15042;O15042-2;O15042-3;C9JB80	35;35;34;19;19;15;9;9;4;3;2;1;1	34.1	0	0.96808	21.217	78	385960000	1.0463	19.754	71	662060000	0.889141	0.927534
1277	IPI00400824;IPI00917219;IPI00917015;IPI00745761;IPI00719374	Retinitis pigmentosa 9 protein;Pim-1-associated protein;PAP-1	RP9	Q8TA86	9;4;4;2;2	40.7	3.6e-38	0.96804	18.932	17	32539000	0.92232	15.734	15	41668000	0.889033	0.879283
365	IPI00016249;IPI00554715;IPI00945864;IPI00942025;IPI00939674;IPI00947512;IPI00479630;IPI00947266;IPI00946077;IPI00946011;IPI00945294;IPI00945836;IPI00945697;IPI00946237;IPI00791041	Fragile X mental retardation syndrome-related protein 1;cDNA FLJ58644, highly similar to Fragile X mental retardation syndrome-related protein 1;cDNA FLJ58772, highly similar to Fragile X mental retardation syndrome-related protein 1;cDNA FLJ58021, highly similar to Fragile X mental retardation syndrome-related protein 1	FXR1	P51114-1;P51114;P51114-2;B4DXZ6;C9JLJ3;C9JK72;B4DGH9;B4DM21;P51114-3	7;7;6;6;6;4;2;2;5;1;1;1;1;1;1	9.8	1.69e-150	0.96796	44.224	43	231340000	1.0354	17.249	43	400020000	0.888818	0.956414
465	IPI00022256;IPI00619900;IPI00909772;IPI00798379;IPI00937793;IPI00925072;IPI00924869;IPI00925403;IPI00925212;IPI00790642;IPI00925682;IPI00925750	AP-2 complex subunit mu-1;Adaptin-mu2;AP-2 mu-2 chain;Plasma membrane adaptor AP-2 50 kDa protein;HA2 50 kDa subunit;Clathrin assembly protein complex 2 medium chain;Clathrin coat assembly protein AP50;Clathrin coat-associated protein AP50;cDNA FLJ53034, highly similar to AP-2 complex subunit mu-1;cDNA FLJ50668, highly similar to AP-2 complex subunit mu-1;cDNA FLJ53962, highly similar to AP-2 com…	AP2M1;CLAPM1;KIAA0109	Q96CW1-1;Q96CW1;B4DFM1;B4DTI4;Q96CW1-2;B4E304;B4DNB9;B4DJB1;C9JJ47;C9JGT8	21;21;20;16;14;14;11;10;10;9;9;2	53.3	3.83e-121	0.96774	28.395	39	87069000	1.1612	22.379	43	155260000	0.888226	0.651229
789	IPI00154515;IPI00910561	Smad nuclear-interacting protein 1;Smad nuclear interacting protein 1;cDNA, FLJ96650, Homo sapiens Smad nuclear interacting protein (SNIP1), mRNA;cDNA FLJ51792, highly similar to Smad nuclear-interacting protein 1;cDNA FLJ57163, moderately similar to Smad nuclear-interacting protein 1;cDNA FLJ57162, highly similar to Smad nuclear-interacting protein 1	SNIP1;RP3-423B22.3-001;hCG_25684	Q8TAD8;B1AK66;B4DDK7;B4DLV6;B4DUU3	14;9	39.6	4.51e-124	0.96677	27.063	21	107500000	0.84204	28.736	21	141220000	0.885616	0.576544
905	IPI00215790;IPI00792410	60S ribosomal protein L38;Ribosomal protein L38, isoform CRA_a;cDNA, FLJ92401, Homo sapiens ribosomal protein L38 (RPL38), mRNA	RPL38;hCG_1986031	P63173;B2R5A8	7;5	52.9	2.76e-66	0.96648	16.006	21	409660000	0.91745	43.096	30	1773900000	0.884835	0.75839
611	IPI00303439;IPI00029695;IPI00745019;IPI00879096;IPI00879156;IPI00908546	cDNA FLJ13963 fis, clone Y79AA1001299, highly similar to Homo sapiens integrase interactor 1b protein (INI1B);SWI/SNF-related matrix-associated actin-dependent regulator of chromatin subfamily B member 1;Integrase interactor 1 protein;BAF47;SWI/SNF related, matrix associated, actin dependent regulator of chromatin, subfamily b, member 1;cDNA FLJ11357 fis, clone HEMBA1000201, highly similar to SWI…	SMARCB1;INI1;SNF5L1;hCG_41099	Q9H836;Q12824-1;Q12824;Q12824-2;Q17S11;B5MCL5;C9JTA6;B4DRT1;B4E117	9;9;9;8;6;5	27.9	5.8e-29	0.96557	15.989	9	18883000	1.2379	27.31	9	25447000	0.961783	0.509138
133	IPI00005792;IPI00414963	Polyadenylate-binding protein 2;Poly(A)-binding protein II;Polyadenylate-binding nuclear protein 1;Nuclear poly(A)-binding protein 1;cDNA FLJ57714, highly similar to Poly(A)-binding protein 2	PABPN1;PAB2;PABP2	Q86U42-1;Q86U42;Q86U42-2;B4DEH8	1;1	3.6	5.49e-05	0.96463	13.317	3	1313500	0.67062	13.585	2	2781900	0.959632	0.371387
1032	IPI00289773;IPI00292026	CCAAT/enhancer-binding protein beta;Nuclear factor NF-IL6;Transcription factor 5;NF-IL6;CEBPB protein	CEBPB;TCF5;PP9092	P17676;Q99557;Q9BSC0	9;0	33.3	3.08e-77	0.96227	24.762	12	45646000	0.6517	33.758	16	137980000	0.873486	0.190924
149	IPI00006379;IPI00924866;IPI00917530	Nucleolar protein 58;Nucleolar protein 5;cDNA FLJ13913 fis, clone Y79AA1000231, highly similar to Nucleolar protein NOP5;cDNA FLJ56668, highly similar to Nucleolar protein NOP5	NOP58;NOL5;NOP5;HSPC120	Q9Y2X3;B3KN82;B4DUY3	27;7;4	50.9	0	0.96178	30.206	119	1388800000	1.066	21.875	104	1518300000	0.872164	0.876353
1583	IPI00942353				2	5.2	4.65e-79	0.96134	34.341	28	104450000	0.66095	41.957	23	154830000	0.870976	0.205287
939	IPI00217540;IPI00456631	Lysine-specific histone demethylase 1;Flavin-containing amine oxidase domain-containing protein 2;BRAF35-HDAC complex protein BHC110;cDNA FLJ75083, highly similar to Homo sapiens amine oxidase (flavin containing) domain 2 (AOF2),mRNA	KDM1;AOF2;KIAA0601;LSD1	O60341-2;O60341;O60341-1;A8K2R3	9;9	12.9	9.02e-35	0.9613	21.04	8	10314000	0.78083	16.29	6	10938000	0.951997	0.58946
954	IPI00218236;IPI00930380;IPI00894274;IPI00892668;IPI00894333	Serine/threonine-protein phosphatase PP1-beta catalytic subunit;Serine/threonine protein phosphatase	PPP1CB	P62140;B4DJ75;B7ZB67	7;1;1;3;3	23.9	1.97e-297	0.96098	21.354	13	90878000	0.9695	16.897	17	110160000	0.870004	0.883756
1579	IPI00010731;IPI00941400;IPI00170686;IPI00552625	Homeobox protein Hox-A10;Hox-1H;Hox-1.8;PL	HOXA10;HOX1H	P31260-1;P31260	13;13;4;3	44.9	0	0.96012	22.655	20	90134000	0.94367	33.914	24	151900000	0.867682	0.821835
421	IPI00019329	Dynein light chain 1, cytoplasmic;Dynein light chain LC8-type 1;8 kDa dynein light chain;DLC8;Protein inhibitor of neuronal nitric oxide synthase;Dynein, light chain, LC8-type 1;DNCL1 protein;Dynein, light chain, LC8-type 1, isoform CRA_a;cDNA, FLJ92051, Homo sapiens dynein, cytoplasmic, light polypeptide 1 (DNCL1),mRNA	DYNLL1;DLC1;DNCL1;DNCLC1;HDLC1;hCG_27767	P63167;Q6FGH9	4	39.3	4.83e-93	0.96011	12.174	7	72184000	1.0585	14.587	9	184100000	0.867655	0.895676
914	IPI00216003;IPI00871370	Cullin-5;Vasopressin-activated calcium-mobilizing receptor;VACM-1;Putative uncharacterized protein CUL5	CUL5;VACM1	Q93034;A8MTD9	3;3	4.3	2.95e-18	0.95998	16.246	3	488470	1.0044	24.211	3	1103900	0.948964	0.953981
255	IPI00010740;IPI00216613	Splicing factor, proline- and glutamine-rich;Polypyrimidine tract-binding protein-associated-splicing factor;DNA-binding p52/p100 complex, 100 kDa subunit;100 kDa DNA-pairing protein;SFPQ protein;Splicing factor proline/glutamine-rich (Polypyrimidine tract binding protein associated)	SFPQ;PSF	P23246-1;P23246;Q6PIX2;Q86VG2;Q9BSV4;P23246-2	18;16	27.3	1.2e-58	0.9597	48.565	25	97387000	0.77893	36.005	23	146180000	0.866547	0.4317
740	IPI00100791;IPI00795809	General transcription factor IIH subunit 3;General transcription factor IIH polypeptide 3;TFIIH basal transcription factor complex p34 subunit;Basic transcription factor 2 34 kDa subunit;BTF2-p34;cDNA FLJ53013, highly similar to TFIIH basal transcription factor complex p34 subunit;Putative uncharacterized protein	GTF2H3	Q13889;B4DNZ6;Q8NEI1	8;6	31.2	1.47e-26	0.95834	24.273	12	23368000	1.2861	25.004	14	29800000	0.945192	0.441135
829	IPI00554737;IPI00908543;IPI00910732;IPI00168184;IPI00798040;IPI00910515;IPI00335449;IPI00939356;IPI00874039;IPI00294178;IPI00910814;IPI00909011	Serine/threonine-protein phosphatase 2A 65 kDa regulatory subunit A alpha isoform;PP2A, subunit A, PR65-alpha isoform;PP2A, subunit A, R1-alpha isoform;Medium tumor antigen-associated 61 kDa protein;cDNA FLJ77680, highly similar to Homo sapiens protein phosphatase 2 (formerly 2A), regulatory subunit A (PR 65), alpha isoform (PPP2R1A), mRNA;cDNA FLJ78455, highly similar to Homo sapiens protein pho…	PPP2R1A;hCG_19686	P30153;A8K3H8;A8K7B7;B4DDF7;B4DQY1;B4DE69;Q8NB89;B3KQV6;B4E1Q0	4;4;4;4;4;2;1;1;1;1;1;1	9.3	4.41e-25	0.95784	47.871	3	4028500	1.2627	63.949	3	4922800	0.944041	0.473157
403	IPI00018111	Transcription initiation factor TFIID subunit 7;Transcription initiation factor TFIID 55 kDa subunit;RNA polymerase II TBP-associated factor subunit F	TAF7;TAF2F;TAFII55	Q15545	15	44.1	4.7e-67	0.95655	15.62	28	94117000	1.445	12.126	20	110680000	0.85803	0.226335
269	IPI00011528;IPI00644499	Cleavage stimulation factor 50 kDa subunit;CF-1 50 kDa subunit;CstF-50;cDNA FLJ51688, highly similar to Cleavage stimulation factor 50 kDa subunit;Cleavage stimulation factor, 3' pre-RNA, subunit 1, 50kDa;Cleavage stimulation factor, 3' pre-RNA, subunit 1, 50kDa, isoform CRA_a;cDNA, FLJ93190, Homo sapiens cleavage stimulation factor, 3' pre-RNA, subunit 1,50kDa (CSTF1), mRNA	CSTF1;RP5-1167H4.1-001;hCG_39097	Q05048;B4DDG3;Q5QPD8	3;2	6.3	0.002803	0.9563	7.6112	2	2768900	0.77143	37.739	3	5835600	0.940492	0.570159
497	IPI00023756;IPI00871836;IPI00922128;IPI00922763	Protein Jumonji;Jumonji/ARID domain-containing protein 2;Jumonji, AT rich interactive domain 2, isoform CRA_a;cDNA FLJ76971, highly similar to Homo sapiens Jumonji, AT rich interactive domain 2 (JARID2), mRNA;cDNA FLJ53263, highly similar to Jumonji protein (Jumonji/ARIDdomain-containing protein 2);JARID2 protein;Jumonji-like protein;cDNA FLJ55641, highly similar to Jumonji protein (Jumonji/ARIDd…	JARID2;JMJ;hCG_1811824	Q92833;A8K9Z6;B7Z8L0;Q86X63;Q96PA1;B7Z5S5;B7Z7X9	4;4;2;2	4.2	3.8e-23	0.95545	31.532	6	3335000	0.74395	41.994	6	4147300	0.938531	0.514227
657	IPI00032342;IPI00871861;IPI00783250;IPI00916070;IPI00917460;IPI00917965;IPI00917821;IPI00916968	TRIP12 protein;Probable E3 ubiquitin-protein ligase TRIP12;Thyroid receptor-interacting protein 12;Putative uncharacterized protein TRIP12	TRIP12;KIAA0045	Q14CA3;Q14669;Q53TE7;Q14CF1;Q53R87;Q57Z94	25;25;23;5;3;3;3;3	16	1.58e-149	0.9553	18.832	31	63058000	0.68623	28.264	34	101820000	0.854647	0.247331
595	IPI00028888;IPI00220684	Heterogeneous nuclear ribonucleoprotein D0;AU-rich element RNA-binding protein 1	HNRNPD;AUF1;HNRPD	Q14103-1;Q14103;Q14103-3	2;2	8.7	0	0.95504	17.652	109	1905000000	0.79297	33.751	124	2838500000	0.853944	0.462924
55	IPI00001364;IPI00069267	GC-rich sequence DNA-binding factor homolog;cDNA FLJ35972 fis, clone TESTI2013264, highly similar to GC-RICH SEQUENCE DNA-BINDING FACTOR HOMOLOG;cDNA FLJ46670 fis, clone TRACH3008508, highly similar to GC-rich sequence DNA-binding factor homolog;cDNA FLJ90561 fis, clone OVARC1001132, weakly similar to GC-RICH SEQUENCE DNA-BINDING FACTOR (GCF);BM-020	GCFC;C21orf66	Q9Y5B6-1;Q9Y5B6;B3KSC0;B3KY25;Q8N2J1;Q9NZD7;Q9Y5B6-2	3;2	3.5	9.95e-12	0.95449	21.073	5	4089900	1.3084	38.709	3	2034600	0.936315	0.412315
458	IPI00163602;IPI00022149;IPI00022150;IPI00908438;IPI00922583;IPI00419692;IPI00909663;IPI00152313;IPI00943568;IPI00029009;IPI00844583;IPI00304025;IPI00465236;IPI00793493;IPI00852961	Phosphatidylinositol-4-phosphate 5-kinase type-1 alpha;Phosphatidylinositol-4-phosphate 5-kinase type I alpha;68 kDa type I phosphatidylinositol-4-phosphate 5-kinase alpha;Phosphatidylinositol-4-phosphate 5-kinase, type I, alpha;cDNA FLJ58137, highly similar to Phosphatidylinositol-4-phosphate 5-kinase type-1 alpha (EC 2.7.1.68)	PIP5K1A;RP11-68I18.9-015	Q99755-3;Q99755;P78517;Q99755-2;Q99755-1;A6PW57;B4DIN0	9;9;8;8;8;4;3;2;1;1;1;1;1;1;1	24.8	1.69e-50	0.95433	16.586	7	22812000	1.0987	14.483	8	33219000	0.935946	0.751732
1103	IPI00297982;IPI00900305;IPI00900297;IPI00644287	Eukaryotic translation initiation factor 2 subunit 3;Eukaryotic translation initiation factor 2 subunit gamma;cDNA FLJ78120, highly similar to Homo sapiens eukaryotic translation initiation factor 2, subunit 3 gamma, 52kDa (EIF2S3), mRNA;cDNA, FLJ92541, highly similar to Homo sapiens eukaryotic translation initiation factor 2, subunit 3 gamma, 52kDa (EIF2S3), mRNA;Eukaryotic translation initiatio…	EIF2S3;EIF2G;hCG_1743102	P41091;A8K2Y2;B2R5N2;B5BTZ4;Q53HK3;Q2VIR3-1;Q2VIR3;Q2VIR3-2	23;18;13;9	49.6	0	0.95409	17.512	240	5324400000	0.95499	23.848	237	7288800000	0.851371	0.849066
860	IPI00177437;IPI00219318;IPI00219317	Crooked neck-like protein 1;Crooked neck homolog;Crooked neck pre-mRNA splicing factor-like 1 (Drosophila);Putative uncharacterized protein DKFZp762M013;Crn protein	CRNKL1;CRN;CGI-201;MSTP021;RP5-1002M8.1-001;DKFZp762M013;crn	Q9BZJ0-1;Q9BZJ0;Q9BZJ0-3;Q9BZJ0-2;Q5JY65;Q69YP1;Q8IXG0	4;4;4	5.9	1.08e-10	0.95368	27.443	2	911650	1.2712	22.025	3	518700	0.934444	0.461311
99	IPI00004233;IPI00426109	Antigen KI-67	MKI67	P46013-1;P46013	31;4	7.2	0	0.95358	24.983	1247	10207000000	0.77369	26.682	1218	16143000000	0.84999	0.420227
1073	IPI00294229;IPI00647354;IPI00646397;IPI00477560;IPI00479685	RNA 3'-terminal phosphate cyclase-like protein	RCL1;RNAC;RPC2;RPCL1;RTC2;HSPC338	Q9Y2P8	17;8;7;4;3	47.2	1.19e-148	0.95306	12.143	19	66225000	0.99965	18.463	21	86849000	0.848581	0.954829
970	IPI00219365;IPI00872814;IPI00017367;IPI00843975;IPI00872684;IPI00903145;IPI00384282;IPI00869155	Moesin;Membrane-organizing extension spike protein;MSN protein;Putative uncharacterized protein MSN;Radixin isoform b;Radixin isoform e;Radixin isoform f;Radixin, isoform CRA_a;Radixin isoform d;Ezrin;p81;Cytovillin;Villin-2;cDNA, FLJ92973, highly similar to Homo sapiens villin 2 (ezrin) (VIL2), mRNA;cDNA FLJ53435, highly similar to Ezrin;cDNA FLJ54141, highly similar to Ezrin;cDNA, FLJ78930, hig…	MSN;RDX;hCG_39182;EZR;VIL2;DKFZp434I0812	P26038;Q6PJT4;A8MZ70;A7YIJ8;A7YIK3;P15311;B2R6J2;B7Z437;B7Z5V2;B7Z9R6;Q6NUR7;Q9UJZ2;Q9UJZ6;Q9UJZ7;Q9UJZ8;Q9UK20;P35241;B0YJ88;B7Z2S7;B7Z9U6;Q05CU6;Q6PKD3;Q9NST9;Q9UJU1	4;4;3;3;3;3;2;1	7.3	4.29e-06	0.95171	10.935	5	2701400	1.1621	26.159	9	5593000	0.929888	0.632611
1261	IPI00927658;IPI00395998;IPI00927543;IPI00927458;IPI00794734;IPI00927895;IPI00878577;IPI00878360;IPI00878895;IPI00926827;IPI00797214	60S ribosomal protein L32;Ribosomal protein L32, isoform CRA_a;cDNA, FLJ92175, Homo sapiens ribosomal protein L32 (RPL32), mRNA	RPL32;PP9932;hCG_28313	C9JBL2;P62910;B2R4Q3;C9J8W7	8;8;8;8;7;6;4;2;2;1;1	37.3	1.73e-59	0.95153	15.352	4	12306000	1.1807	15.393	10	50047000	0.929472	0.610212
706	IPI00061680;IPI00936031	SAGA-associated factor 29 homolog;Coiled-coil domain-containing protein 101	CCDC101;SGF29	Q96ES7	6;3	22.9	3.08e-22	0.95069	41.695	6	8779800	1.2027	45.202	8	8548200	0.927527	0.563916
453	IPI00021728;IPI00176637;IPI00816442	Eukaryotic translation initiation factor 2 subunit 2;Eukaryotic translation initiation factor 2 subunit beta;Eukaryotic translation initiation factor 2 beta;EIF2S2 protein;Eukaryotic translation initiation factor 2, subunit 2 beta, 38kDa;Eukaryotic translation initiation factor 2, subunit 2 beta, 38kDa, isoform CRA_b;cDNA, FLJ93495, highly similar to Homo sapiens eukaryotic translation initiation…	EIF2S2;EIF2B;hCG_2018881	P20042;B5BU01;Q3B7I9;Q6IBR8;Q96I16;A6NK07	38;29;4	78.1	0	0.94993	17.618	160	2868300000	0.95365	19.007	156	3862400000	0.840095	0.845849
287	IPI00012382;IPI00909847	U1 small nuclear ribonucleoprotein A;cDNA, FLJ93681, highly similar to Homo sapiens small nuclear ribonucleoprotein polypeptide A (SNRPA), mRNA	SNRPA	P09012;B2R802	7;3	34.8	1.01e-148	0.94883	20.761	13	111380000	0.87909	23.808	15	160130000	0.837111	0.665372
1165	IPI00304925;IPI00845339;IPI00909073;IPI00941328;IPI00830052;IPI00942547;IPI00910047;IPI00939526	Heat shock 70 kDa protein 1;HSP70.1;HSP70-1/HSP70-2;Heat shock 70kDa protein 1A;Heat shock 70kDa protein 1B;cDNA FLJ75127, highly similar to Homo sapiens heat shock 70kDa protein 1A, mRNA;cDNA FLJ54328, highly similar to Heat shock 70 kDa protein 1;cDNA FLJ54283, highly similar to Heat shock 70 kDa protein 1;Heat shock protein 72;cDNA FLJ54370, highly similar to Heat shock 70 kDa protein 1;cDNA F…	HSPA1A;HSPA1;HSPA1B;DAAP-21F2.7-001;DAAP-21F2.8-001;DADB-333F21.2-001;DADB-333F21.4-001;hCG_1820593;hCG_43726;HSP70-1	P08107;A8K5I0;B4DI39;B4E1S9;Q9UQC1;B4DNT8;B4DWK5;Q59EJ3;B4DNX1;B4E1T6	3;2;1;0;0;0;0;0	5.1	8.39e-94	0.94857	17.664	20	50347000	0.98771	21.178	22	76466000	0.836405	0.926868
956	IPI00218343;IPI00387144;IPI00166768;IPI00478908	Tubulin alpha-1C chain;Tubulin alpha-6 chain;Alpha-tubulin 6;Tubulin alpha 6 variant;cDNA FLJ55956, highly similar to Tubulin alpha-6 chain;TUBA1C protein	TUBA1C;TUBA6	Q9BQE3;Q53GA7;B7Z1K5;Q8N532	2;2;2;0	9.1	0	0.94843	28.154	6	8602600	0.62239	81.891	5	13681000	0.922287	0.285677
873	IPI00908307;IPI00786904;IPI00180375;IPI00783893;IPI00395607;IPI00793794;IPI00795723	cDNA FLJ56622, highly similar to Beta-arrestin-2;Beta-arrestin-2;Arrestin beta-2;cDNA FLJ76796, highly similar to Homo sapiens arrestin, beta 2 (ARRB2), transcript variant 2, mRNA;Arrestin beta 2 transcript variant 1;Arrestin, beta 2, isoform CRA_c;Arrestin beta 2 isoform 1 variant;Putative uncharacterized protein DKFZp686L0365;cDNA FLJ58316, highly similar to Beta-arrestin-2	ARRB2;ARB2;ARR2;hCG_32705;DKFZp686L0365	B4DLW0;P32121-3;P32121;P32121-1;A8K4I6;B5B0C0;Q59EM5;P32121-2;Q68DZ5	10;10;10;10;10;5;3	25.1	1.78e-33	0.94714	20.415	17	24176000	1.0144	34.143	15	38673000	0.919293	0.931257
643	IPI00031627	DNA-directed RNA polymerase II subunit RPB1;DNA-directed RNA polymerase II subunit A;DNA-directed RNA polymerase III largest subunit;RNA-directed RNA polymerase II subunit RPB1;DNA-directed RNA polymerase;cDNA FLJ53860, highly similar to DNA-directed RNA polymerase II largest subunit (EC 2.7.7.6)	POLR2A	P24928;A6NN93;B4DET1;B4E3V7;Q6NX41	10	6.7	3.21e-78	0.94682	25.742	13	8527300	1.1114	13.056	5	4882600	0.918549	0.726727
1063	IPI00640126;IPI00293188;IPI00065348	Family with sequence similarity 178, member A;Protein FAM178A;FAM178A protein;cDNA FLJ25012 fis, clone CBL01290	FAM178A;RP11-108L7.12-002;C10orf6;RP11-108L7.12-003	B1AL17;Q8IX21;B1AL16;Q05BG6;Q96LW0	5;5;3	4.5	7.84e-25	0.94674	82.017	5	5628600	1.0659	46.682	5	13502000	0.918363	0.818869
1215	IPI00333010;IPI00642935;IPI00383486	Calcium homeostasis endoplasmic reticulum protein;SR-related CTD-associated factor 6;ERPROT 213-21;cDNA FLJ51520, highly similar to Homo sapiens calcium homeostasis endoplasmic reticulum protein (CHERP), mRNA;cDNA FLJ51519, highly similar to Homo sapiens calcium homeostasis endoplasmic reticulum protein (CHERP), mRNA;Calcium homeostasis endoplasmic reticulum protein variant	CHERP;DAN26;SCAF6	Q8IWX8;B4DL82;B4DPM4;Q59ET1	22;20;5	27.6	2.34e-94	0.94418	24.566	59	227290000	1.0154	52.06	61	415640000	0.824483	0.991284
348	IPI00015119;IPI00880079;IPI00877920;IPI00879602	DNA-directed RNA polymerases I, II, and III subunit RPABC2;DNA-directed RNA polymerase II subunit F;DNA-directed RNA polymerases I, II, and III 14.4 kDa polypeptide;RPABC14.4;RPB6;RPC15;cDNA, FLJ92093, highly similar to Homo sapiens polymerase (RNA) II (DNA directed) polypeptide F (POLR2F), mRNA;Polymerase (RNA) II (DNA directed) polypeptide F	POLR2F;POLRF;RP5-1039K5.10-009;RP5-1039K5.10-010	P61218;B2R4H6;B0QYL9;C9JK43;B0QYL8;C9IYL7	4;3;3;3	33.1	1.22e-54	0.94355	12.99	5	93619000	1.0272	11.038	5	206950000	0.822771	0.978382
899	IPI00215637;IPI00910433;IPI00293616;IPI00908506;IPI00909544;IPI00646152;IPI00909282;IPI00647597;IPI00071483;IPI00953956;IPI00456933;IPI00954025	ATP-dependent RNA helicase DDX3X;DEAD box protein 3, X-chromosomal;Helicase-like protein 2;DEAD box, X isoform;DEAD (Asp-Glu-Ala-Asp) box polypeptide 3, X-linked;cDNA FLJ76819, highly similar to Homo sapiens DEAD (Asp-Glu-Ala-Asp) box polypeptide 3, X-linked (DDX3X), transcript variant 2, mRNA;HCG19318, isoform CRA_a;cDNA FLJ60399, highly similar to ATP-dependent RNA helicase DDX3X (EC 3.6.1.-);D…	DDX3X;DBX;DDX3;RP1-169I5.3-001;hCG_19318;DDX3Y;DBY	O00571;A8K538;B4E3E8;B5BTY4;Q59GX6;Q5S4N1;B4DLU5;O15523;B4DK29;B4DXX7;B4E010	49;38;34;21;12;7;7;5;3;3;3;3	71.8	0	0.94276	18.729	299	6927900000	0.8664	23.269	308	8460700000	0.820623	0.634763
174	IPI00007208	Probable ATP-dependent RNA helicase DDX41;DEAD box protein 41;DEAD box protein abstrakt homolog;cDNA FLJ34455 fis, clone HLUNG2002648, highly similar to Probable ATP-dependent RNA helicase DDX41 (EC 3.6.1.-);DEAD (Asp-Glu-Ala-Asp) box polypeptide 41, isoform CRA_a;DEAD-box protein abstrakt variant	DDX41;ABS;hCG_2039392	Q9UJV9;B3KRK2;Q53HI2	47	72.2	3.25e-268	0.94256	19.572	93	785570000	1.0449	23.806	95	949390000	0.82008	0.931222
1584	IPI00945721			C9JYP3	0	0	3.85e-26	0.94045	37.335	3	6589700	0.9162	18.231	2	185780	0.903716	0.867072
448	IPI00021417;IPI00910253;IPI00910504	U4/U6.U5 tri-snRNP-associated protein 1;U4/U6.U5 tri-snRNP-associated 110 kDa protein;Squamous cell carcinoma antigen recognized by T cells 1;cDNA FLJ53820, highly similar to U4/U6.U5 tri-snRNP-associated protein 1	SART1	O43290;B4DDH9	36;6;5	47.6	0	0.93928	22.835	52	231940000	1.5337	17.81	47	341190000	0.811158	0.156682
510	IPI00024524;IPI00915874	RNA-binding protein PNO1;cDNA, FLJ93703, highly similar to Homo sapiens putatative 28 kDa protein (LOC56902), mRNA	PNO1	Q9NRX1;B2R823;C9J6G1	9;5	40.5	4.39e-107	0.93789	16.386	21	47011000	0.84656	15.741	20	71056000	0.807375	0.587279
1286	IPI00410040;IPI00396937;IPI00917244;IPI00855705;IPI00410043;IPI00917094;IPI00397558	Periphilin-1;Gastric cancer antigen Ga50;Putative uncharacterized protein PPHLN1;cDNA FLJ54524, highly similar to Homo sapiens periphilin 1 (PPHLN1), transcript variant 4, mRNA	PPHLN1;HSPC206;HSPC232	Q8NEY8-2;Q8NEY8;Q8NEY8-8;Q8NEY8-6;B5MDD4;B7Z615;Q8NEY8-5	3;2;2;3;3;2;1	9.4	8.78e-74	0.93729	37.636	60	255550000	0.90242	22.761	51	336380000	0.805742	0.721912
1182	IPI00306473;IPI00395691;IPI00747331;IPI00218260;IPI00941537;IPI00221073;IPI00953207;IPI00221071;IPI00163319;IPI00641645;IPI00029745;IPI00923394;IPI00646660;IPI00514434;IPI00513825	Nuclear factor 1 X-type;NFI-X;NF-I/X;CCAAT-box-binding transcription factor;TGGCA-binding protein;Nuclear factor 1	NFIX;hCG_27760;DKFZp686I05275	Q14938-3;Q14938;B4DM25;Q14938-5;Q0VG09;Q7Z3K7;B4DHW2;Q14938-1;Q14938-4;C9JSM5;C9JWJ8;Q14938-2	6;6;5;4;4;4;4;4;1;1;1;1;1;1;1	20.6	5.73e-38	0.93516	12.119	7	10827000	0.78365	13.789	4	15894000	0.891346	0.595263
80	IPI00003309;IPI00927876;IPI00927044;IPI00924545;IPI00927637;IPI00790361;IPI00791273;IPI00791019	DNA-directed RNA polymerases I, II, and III subunit RPABC3;DNA-directed RNA polymerase II subunit H;DNA-directed RNA polymerases I, II, and III 17.1 kDa polypeptide;RPB17;hRPB8	POLR2H	P52434;C9JLU1;C9JCU7;C9JBJ6	9;9;7;6;4;3;2;1	74	2.7e-151	0.93363	21.579	16	89950000	1.0386	10.691	12	275560000	0.795776	0.947897
1525	IPI00879210;IPI00844182;IPI00940853;IPI00411531;IPI00514436;IPI00641212;IPI00514820;IPI00642443;IPI00871523;IPI00748216;IPI00644076	General transcription factor 3C polypeptide 5;Transcription factor IIIC subunit epsilon;TF3C-epsilon;TFIIIC 63 kDa subunit;General transcription factor IIIC, polypeptide 5, 63kDa;General transcription factor IIIC, polypeptide 5, 63kDa, isoform CRA_c;cDNA FLJ54733, highly similar to General transcription factor 3C polypeptide 5	GTF3C5;CDABP0017;RP11-326L24.5-007;RP11-326L24.5-005;hCG_31454;RP11-326L24.5-006;RP11-326L24.5-010	Q9Y5Q8-3;Q9Y5Q8;Q9Y5Q8-1;Q5T7U0;Q9Y5Q8-2;Q5T7U1;B7Z1V3;C9J393;Q5T7U4;Q5T7T9	8;8;7;7;6;5;5;5;4;2;1	17.7	2.74e-40	0.93254	25.519	5	8583600	1.9622	14.77	8	19178000	0.885203	0.0468225
341	IPI00014367;IPI00954487;IPI00029356;IPI00383858	Non-SMC element 4 homolog A;cDNA FLJ51359	NSMCE4A;C10orf86;PP4762	Q9NXX6-1;Q9NXX6;B4DWS2;Q9NXX6-2	4;4;2;1	11.4	3.24e-10	0.93243	54.009	4	18159000	1.1324	12.091	4	3801300	0.884945	0.686628
1278	IPI00400922	Protein RRP5 homolog;Programmed cell death protein 11;NF-kappa-B-binding protein;cDNA FLJ61218, highly similar to RRP5 protein homolog;cDNA FLJ54437, highly similar to RRP5 protein homolog	PDCD11;KIAA0185	Q14690;B4DES7;B4DH82	93	50.2	0	0.93236	36.336	288	861720000	0.97291	35.312	287	2030100000	0.792316	0.891868
1507	IPI00790098;IPI00793355;IPI00796104;IPI00745978;IPI00789506	Uncharacterized protein C3orf63;Retinoblastoma-associated protein RAP140;CTCL tumor antigen se89-1	C3orf63;KIAA1105	Q9UK61-1;Q9UK61;Q9UK61-3;Q9UK61-4;Q9UK61-2	57;57;55;39;1	39	0	0.93134	16.958	117	286720000	0.93598	29.403	109	590970000	0.789537	0.803272
389	IPI00017451;IPI00470590;IPI00878677	Splicing factor 3 subunit 1;Spliceosome-associated protein 114;SF3a120;cDNA FLJ55438, highly similar to Splicing factor 3 subunit 1	SF3A1;SAP114	Q15459;B4E091;C9JAT6	9;6;2	14.5	2.96e-107	0.93078	21.122	7	23061000	1.0401	58.76	5	19592000	0.881071	0.87416
1559	IPI00902451;IPI00943799;IPI00555838;IPI00556187;IPI00556468;IPI00877119;IPI00556620;IPI00556171;IPI00556650;IPI00719075;IPI00939910;IPI00335766;IPI00718858;IPI00555696;IPI00556593;IPI00290158;IPI00555760;IPI00064797;IPI00297959;IPI00020326;IPI00384052;IPI00450789	Ser/thr protein kinase Emk1/MARK2 isoform EMK1A;Serine/threonine-protein kinase MARK2;MAP/microtubule affinity-regulating kinase 2;ELKL motif kinase;EMK1;PAR1 homolog;cDNA FLJ76779, highly similar to Homo sapiens MAP/microtubule affinity-regulating kinase 2 (MARK2), transcript variant 1, mRNA;Ser/Thr protein kinase PAR-1Balpha splicing variant	MARK2;EMK1;Par1b	Q5DNC6;Q7KZI7-1;Q7KZI7;Q7KZI7-8;Q7KZI7-11;A8K2S4;Q7KZI7-9;Q7KZI7-4;Q7KZI7-5;C9JFC8;A9CP04;Q7KZI7-6;Q7KZI7-3;C9J3X4;Q7KZI7-12;C9JFQ9;Q7KZI7-2;Q7KZI7-7;Q7KZI7-10	20;20;19;19;19;19;19;19;19;19;19;18;18;18;18;18;18;0;0;0;0;0	33.7	5.4e-208	0.9279	20.189	37	105720000	0.63396	14.173	27	137990000	0.780162	0.164965
582	IPI00027898;IPI00217294;IPI00789749;IPI00787945	Uncharacterized protein C21orf70	C21orf70;PRED56	Q9NSI2-1;Q9NSI2;Q9NSI2-2;C9JJU7	14;14;8;3	59.6	3.99e-167	0.92769	26.399	27	139980000	0.87797	21.096	22	201190000	0.779589	0.662665
855	IPI00174853;IPI00644763;IPI00643135;IPI00400983	cDNA FLJ75998, highly similar to Homo sapiens potassium channel tetramerisation domain containing 1 (KCTD1), mRNA;BTB/POZ domain-containing protein KCTD1;BTB/POZ domain-containing protein KCTD21;cDNA FLJ54885, weakly similar to Mus musculus potassium channel tetramerisation domain containing 11 (Kctd11), mRNA	KCTD1;C18orf5;KCTD21	A8K1F5;Q719H9;Q4G0X4;B4DTR0	2;2;2;1	2.4	1.77e-05	0.92752	13.607	2	747390	0.6343	25.599	2	699880	0.873404	0.306062
1394	IPI00549540	p21-activated protein kinase-interacting protein 1;PAK1-interacting protein 1;PAK/PLC-interacting protein 1;WD repeat-containing protein 84	PAK1IP1;PIP1;WDR84	Q9NWT1	14	44.9	1.1e-95	0.92724	24.92	14	16979000	0.94673	13.381	16	61291000	0.872745	0.829209
373	IPI00016725	General transcription factor 3C polypeptide 4;Transcription factor IIIC subunit delta;TF3C-delta;TFIIIC 90 kDa subunit;cDNA FLJ14603 fis, clone NT2RP1000357, highly similar to General transcription factor 3C polypeptide 4 (EC 2.3.1.48);GTF3C4 protein	GTF3C4	Q9UKN8;B3KNH2;Q05CN7	5	7.1	2.85e-15	0.92662	12.179	3	2312700	1.4532	34.99	4	4263400	0.871285	0.26171
594	IPI00944951;IPI00924712;IPI00028579;IPI00376952;IPI00376953;IPI00946556;IPI00926118;IPI00926538;IPI00925005;IPI00926390	cDNA FLJ55523, highly similar to Transcription initiation factor TFIID subunit 6;Transcription initiation factor TFIID subunit 6;Transcription initiation factor TFIID 70 kDa subunit;TAFII-80;RNA polymerase II TBP-associated factor subunit E;cDNA FLJ40462 fis, clone TESTI2042062, highly similar to Transcription initiation factor TFIID subunit 6;TAF6 RNA polymerase II, TATA box binding protein (TBP…	TAF6;TAF2E;TAFII70;tcag7.663	B4DT11;P49848-1;P49848;P49848-2;B3KUR4;C9J7C4;A4D299	38;38;38;37;36;17;16;10;8;5	61	0	0.92639	36.255	79	449600000	1.3256	16.471	73	608990000	0.776045	0.362319
763	IPI00107366;IPI00328143;IPI00945542;IPI00645093;IPI00946111	G kinase-anchoring protein 1;cGMP-dependent protein kinase-anchoring protein of 42 kDa;cDNA FLJ59269, highly similar to Homo sapiens G kinase anchoring protein 1 (GKAP1), mRNA	GKAP1;GKAP42;FKSG21	Q5VSY0-1;Q5VSY0;Q5VSY0-2;B4DXS0	3;3;2;1;1	9	7.86e-07	0.92623	12.898	2	1854000	0.99711	17.579	2	1805900	0.870367	0.970714
932	IPI00217104	Melanoma-associated antigen G1;MAGE-G1 antigen;Necdin-like protein 2;Hepatocellular carcinoma-associated protein 4	NDNL2;HCA4;MAGEG1	Q96MG7	12	38.5	1.98e-33	0.9262	11.487	10	11265000	0.9747	71.461	12	8971500	0.870296	0.981436
1248	IPI00384481;IPI00478743	Tetratricopeptide repeat protein 30B;cDNA FLJ55706;Tetratricopeptide repeat protein 30A;cDNA FLJ13946 fis, clone Y79AA1000976;Putative uncharacterized protein DKFZp564G196	TTC30B;TTC30A;DKFZp564G196	Q8N4P2;B4DL36;Q86WT1;Q9H849;Q9Y3U5	2;1	3.8	0.010497	0.92598	73.735	3	1372600	0.95884	5.94	2	1722200	0.869778	0.950988
424	IPI00019488	U3 small nucleolar ribonucleoprotein protein IMP3;BRMS2;Mitochondrial ribosomal protein S4	IMP3;C15orf12;MRPS4	Q9NV31;Q96Q46	12	71.7	1.47e-170	0.92501	55.712	21	96329000	1.0322	10.967	21	151900000	0.772283	0.964963
690	IPI00011274;IPI00845282;IPI00045498	Heterogeneous nuclear ribonucleoprotein D-like;JKT41-binding protein;AU-rich element RNA-binding factor;Protein laAUF1;cDNA FLJ59198, highly similar to Homo sapiens heterogeneous nuclear ribonucleoprotein D-like (HNRPDL), transcript variant 2, mRNA;cDNA FLJ60148, highly similar to Homo sapiens heterogeneous nuclear ribonucleoprotein D-like (HNRPDL), transcript variant 2, mRNA	HNRPDL;JKTBP	O14979-1;O14979;B4DGN3;B4DTA2;O14979-2;O14979-3	10;10;10	19.8	1.69e-103	0.92439	13.667	12	44361000	0.79883	16.352	16	65624000	0.770593	0.476151
1569	IPI00927404			C9JFK2	1	11.7	4.31e-66	0.92361	12.701	2	3703300	0.86511	20.067	2	4964100	0.86419	0.763437
573	IPI00027693;IPI00719187	Nuclear body protein SP140-like protein	SP140L	Q9H930-1;Q9H930;Q9H930-2;C9JI61	2;2	1.6	0.00085486	0.9228	19.319	4	44761000	1.107	9.5014	5	69877000	0.766257	0.774578
1160	IPI00304596;IPI00922367;IPI00645010;IPI00645966;IPI00644848;IPI00847558;IPI00646520;IPI00647641	Non-POU domain-containing octamer-binding protein;54 kDa nuclear RNA- and DNA-binding protein;p54(nrb);55 kDa nuclear protein;NMT55;DNA-binding p52/p100 complex, 52 kDa subunit;cDNA FLJ76817, highly similar to Homo sapiens non-POU domain containing, octamer-binding (NONO), mRNA;cDNA FLJ56109, highly similar to Non-POU domain-containing octamer-binding protein	NONO;NRB54	Q15233;A8K525;B7Z4C2;C9JYS8;C9IZL7;C9JRA5	12;10;8;7;6;2;3;1	29.7	2.88e-73	0.92095	21.83	14	51751000	0.8605	15.949	14	74921000	0.761213	0.620588
605	IPI00029159;IPI00940798;IPI00218853	cDNA FLJ38069 fis, clone CTONG2015434, highly similar to DOUBLE-STRAND BREAK REPAIR PROTEIN MRE11A;Double-strand break repair protein MRE11A;MRE11 meiotic recombination 11 homolog A;MRE11 homolog 1;MRE11A protein;MRE11 meiotic recombination 11 homolog A (S. cerevisiae)	MRE11A;HNGS1;MRE11	B3KTC7;P49959-1;P49959;P49959-2;Q05D78;Q9BS79	5;5;5	7.3	2.84e-11	0.92093	32.145	7	5297100	1.2305	30.968	4	10760000	0.857862	0.52029
609	IPI00029513;IPI00016494;IPI00640783	Nucleolar protein 10;cDNA FLJ54700, highly similar to Nucleolar protein 10;cDNA FLJ53179, highly similar to Nucleolar protein 10	NOL10	Q9BSC4-1;Q9BSC4;B4DLV0;B4DS83;Q9BSC4-2	14;13;2	22.8	2.88e-50	0.9209	25.139	26	23667000	1.1409	46.002	36	102550000	0.857791	0.695848
957	IPI00218495;IPI00748491;IPI00295497;IPI00556107	DNA-3-methyladenine glycosylase;3-methyladenine DNA glycosidase;ADPG;3-alkyladenine DNA glycosylase;N-methylpurine-DNA glycosylase;Proliferation-inducing protein 11;Proliferation-inducing protein 16;N-methylpurine-DNA glycosylase, isoform CRA_c	MPG;AAG;ANPG;MID1;PIG16;Z69720.1-002;hCG_22412;Z69720.1-004	P29372-2;P29372;Q5J9I4;P29372-1;Q1W6H1;A2IDA3	16;16;15;15	64.2	2.42e-136	0.9198	15.979	55	910890000	0.72404	21.919	51	1017100000	0.758077	0.317311
480	IPI00022963;IPI00410388	Pre-mRNA-splicing factor SYF2;CCNDBP1-interactor;p29;cDNA, FLJ95758, highly similar to Homo sapiens GCIP-interacting protein p29 (P29), mRNA;cDNA FLJ58970, highly similar to Homo sapiens SYF2 homolog, RNA splicing factor (SYF2), transcript variant 1, mRNA	SYF2;CBPIN;GCIPIP	O95926;B2RBX8;B4E0Y8	4;2	16.9	6.88e-06	0.91924	3.7221	3	2668400	1.0105	7.3778	3	5615500	0.853867	0.940087
863	IPI00178072;IPI00744837;IPI00879449;IPI00879862	Cytospin-A;SPECC1-like protein;Renal carcinoma antigen NY-REN-22;CYTSA protein;KIAA0376 protein, isoform CRA_a;cDNA FLJ61717, highly similar to Cytospin-A;KIAA0376 protein variant	CYTSA;KIAA0376;SPECC1L;hCG_1811992	Q69YQ0;B2RMV2;B7Z758;C9JV34;Q59GT7;C9J8U1	18;16;13;3	20.4	3.28e-174	0.91884	21.272	17	26160000	1.147	21.808	20	45739000	0.75546	0.682237
142	IPI00791086;IPI00006181;IPI00903191;IPI00789582;IPI00879735;IPI00797054;IPI00879112	Putative uncharacterized protein EIF3D;Eukaryotic translation initiation factor 3 subunit D;Eukaryotic translation initiation factor 3 subunit 7;eIF-3-zeta;eIF3 p66;cDNA FLJ53917, highly similar to Eukaryotic translation initiation factor 3 subunit 7;cDNA FLJ51552, highly similar to Eukaryotic translation initiation factor 3 subunit 7;cDNA FLJ58383, highly similar to Eukaryotic translation initia…	EIF3D;EIF3S7	A8MWD3;O15371;B4DTF8;B4DVY1;B4E1K8	5;5;2;2;2;1;1	10.2	3.3e-41	0.91825	7.9985	4	8732300	0.90849	17.605	6	23902000	0.851525	0.851618
1574	IPI00935252;IPI00853133				10;4	6.4	2.31e-16	0.91801	19.473	6	8017600	1.0568	32.275	7	12117000	0.850957	0.838129
1404	IPI00550766;IPI00909754	Ribosomal RNA processing protein 1 homolog A;RRP1-like protein;Novel nuclear protein 1;Nucleolar protein Nop52;Nucleolar protein NOP52 variant;RRP1 protein;NNP3;cDNA FLJ61500, highly similar to NNP-1 protein	RRP1;D21S2056E;NNP1;NOP52;RRP1A	P56182;Q53FR7;Q6PJJ2;Q96J73;B4DZM3	24;17	46	9.21e-137	0.91798	27.154	67	319250000	1.0112	20.3	55	363510000	0.753115	0.981613
520	IPI00025039	rRNA 2'-O-methyltransferase fibrillarin;34 kDa nucleolar scleroderma antigen;cDNA FLJ56738, highly similar to Fibrillarin;FBL protein;Putative uncharacterized protein	FBL;FIB1;FLRN	P22087;B4DLD4;Q96BS4	20	56.1	0	0.91713	15.73	113	1425200000	0.95665	21.86	105	1592300000	0.750798	0.853047
249	IPI00743335;IPI00829992;IPI00010418;IPI00791026	Myosin-Ic;Myosin I beta;MMI-beta;cDNA FLJ53573, highly similar to Myosin Ic;MYO1C protein;cDNA FLJ52405, highly similar to Myosin Ic	MYO1C	O00159-1;O00159;O00159-3;B7Z3E5;O00159-2;A1L180;B7Z9C0	8;8;8;5	10.2	2.13e-65	0.91707	8.2548	8	4582500	1.2533	14.652	6	6012800	0.848732	0.486544
198	IPI00008438;IPI00749512;IPI00025842;IPI00478810;IPI00398673;IPI00414852	40S ribosomal protein S10;Ribosomal protein S10 variant;Putative 40S ribosomal protein S10-like protein;Ribosomal protein S10	RPS10;RPS10P5;RPS10L;RP11-375E1__A.4-005	P46783;Q59GE4;Q9NQ39;Q5TZB9	4;3;2;2;2;2	23.6	5.2e-11	0.91694	19.886	2	1690700	0.78409	27.618	6	5823200	0.848424	0.596169
1234	IPI00373877;IPI00337602;IPI00376268;IPI00642074	Zinc finger protein 326	ZNF326	Q5BKZ1-1;Q5BKZ1	6;2;1;1	12.5	5.5e-91	0.9169	23.806	17	27129000	0.87067	18.748	14	27582000	0.750171	0.774836
800	IPI00163084	Pre-mRNA-splicing factor SYF1;XPA-binding protein 2;Protein HCNP;Putative uncharacterized protein DKFZp762C1015;Crn-related protein kim1	XAB2;HCNP;KIAA1177;SYF1;PP3898;DKFZp762C1015	Q9HCS7;Q68CN2;Q71SV8	6	9.2	1.17e-21	0.91526	26.704	6	3516400	1.1923	18.959	4	3726600	0.844445	0.580947
54	IPI00001134	RNA-binding protein 7;RNA-binding motif protein 7;RNA binding motif protein 7	RBM7	Q9Y580;Q6IRX3	6	18.8	2.26e-38	0.91426	17.433	15	68994000	0.94961	19.992	18	83566000	0.742974	0.83614
179	IPI00007346;IPI00643915;IPI00645020;IPI00644363	Peptidyl-prolyl cis-trans isomerase H;U-snRNP-associated cyclophilin SnuCyp-20;Small nuclear ribonucleoprotein particle-specific cyclophilin H;Peptidyl-prolyl cis-trans isomerase;cDNA FLJ50479, highly similar to Peptidyl-prolyl cis-trans isomerase H (EC 5.2.1.8);Peptidylprolyl isomerase H (Cyclophilin H), isoform CRA_e;Putative uncharacterized protein PPIH	PPIH;CYP20;CYPH;hCG_21746	O43447;Q6FH36;Q6FH57;C9JQD4;A6NNE7	10;9;7;3	65	4e-103	0.91416	15.234	14	52421000	0.96548	15.769	16	160820000	0.742701	0.874172
59	IPI00001655;IPI00910720	UPF0468 protein C16orf80;Transcription factor IIB	C16orf80	Q9Y6A4	3;1	16.1	3e-08	0.91389	13.769	3	9054000	0.85389	7.8084	3	13011000	0.841197	0.740369
837	IPI00170770;IPI00847550	PHD finger protein 3;cDNA FLJ76657, highly similar to Homo sapiens PHD finger protein 3 (PHF3), mRNA;cDNA, FLJ79517, highly similar to PHD finger protein 3;cDNA FLJ31116 fis, clone IMR322000604, highly similar to PHD finger protein 3;cDNA FLJ55896, highly similar to PHD finger protein 3	PHF3;KIAA0244	Q92576-1;Q92576;A8K376;B0AZS7;B3KP41;B4DQ09;Q92576-2	57;57	31.3	0	0.91109	22.927	116	200030000	0.8979	20.963	104	317540000	0.734334	0.710943
1328	IPI00419531;IPI00902580	Cleavage and polyadenylation specificity factor subunit 2;Cleavage and polyadenylation specificity factor 100 kDa subunit;Cleavage and polyadenylation specific factor 2, 100kDa, isoform CRA_a;cDNA FLJ10765 fis, A-NT2RP4000111, highly similar to Cleavage and polyadenylation specificity factor 100 kDa subunit;cDNA FLJ13521 fis, clone PLACE1005876, highly similar to Cleavage and polyadenylation spec…	CPSF2;CPSF100;KIAA1367;hCG_21259	Q9P2I0;B3KME1;B3KN45;B3KMI0	17;13	25.2	6.27e-56	0.91106	16.355	15	44913000	0.81002	30.415	16	60164000	0.734252	0.501696
887	IPI00448798;IPI00183400;IPI00167096	Casein kinase I isoform alpha;CK1;cDNA FLJ55317, highly similar to Homo sapiens casein kinase 1, alpha 1 (CSNK1A1), transcript variant 1, mRNA;cDNA FLJ51815, highly similar to Homo sapiens casein kinase 1, alpha 1 (CSNK1A1), transcript variant 1, mRNA;CSNK1A1 protein;cDNA FLJ55318, highly similar to Casein kinase I isoform alpha (EC 2.7.11.1);Putative uncharacterized protein;cDNA FLJ56335, highly…	CSNK1A1;hCG_201512	P48729-2;P48729;B4DER9;B4DFH4;Q6PJ06;P48729-1;B4E1D9;Q05DL3;Q71TU5	15;15;7	43.6	3.81e-144	0.91056	13.016	23	59784000	0.64335	14.165	24	63912000	0.73289	0.178443
484	IPI00384176;IPI00910435;IPI00301041;IPI00909142;IPI00873041;IPI00023097;IPI00640304;IPI00334894;IPI00916875;IPI00917738;IPI00915955;IPI00398781;IPI00917348;IPI00451426;IPI00917316;IPI00916608;IPI00847477;IPI00917875;IPI00918010	Protein polybromo-1;Polybromo-1D;BRG1-associated factor 180;PB1 protein;cDNA FLJ10645 fis, clone NT2RP2005767, moderately similar to G.gallus PB1 gene	PBRM1;PB1	Q86U86-1;Q86U86;Q86U86-8;Q86U86-2;Q86U86-9;Q86U86-7;Q86U86-5;Q86U86-4;Q86U86-3;Q5EBM5;Q9NVM2;Q86U86-6	14;14;14;14;14;14;14;13;13;12;11;11;3;2;2;1;1;1;1	8.5	8.7e-22	0.91014	28.978	12	7048400	1.1606	37.084	15	17642000	0.832296	0.635263
665	IPI00032791;IPI00908894	Ribonuclease P protein subunit p29	POP4;RPP29	O95707	7;3	29.1	9.31e-30	0.90971	81.684	8	7485900	1.0586	28.301	9	9129100	0.831274	0.834298
66	IPI00002214;IPI00789457	Importin subunit alpha-2;Karyopherin subunit alpha-2;SRP1-alpha;RAG cohort protein 1;cDNA FLJ78270, highly similar to Homo sapiens karyopherin alpha 2 (RAG cohort 1, importin alpha 1)(KPNA2), mRNA;Karyopherin alpha 2 (RAG cohort 1, importin alpha 1);Karyopherin alpha 2 (RAG cohort 1, importin alpha 1), isoform CRA_b	KPNA2;RCH1;SRP1;hCG_2039660	P52292;A8K7D9;B9EJD6;Q53YE3;Q6NVW7;Q7Z726	11;11	27	2.62e-121	0.909	20.502	15	42508000	1.0311	14.153	15	62792000	0.72864	0.967909
1275	IPI00398779;IPI00014898;IPI00186711;IPI00398778;IPI00398777;IPI00398775;IPI00420096;IPI00398776;IPI00887421	Plectin-1;Hemidesmosomal protein 1;HCG1994702;Plectin isoform 1b;Similar to plectin 1, intermediate filament binding protein, 500kD	PLEC1;hCG_1994702	Q15149-4;Q15149;Q15149-1;Q15149-2;Q15149-6;Q15149-5;Q8WXV5;Q15149-9;Q15149-8;Q15149-7;Q96IE3	3;2;2;2;2;2;2;2;2	0.5	0	0.909	23.941	236	305930000	0.85632	28.108	191	514480000	0.72864	0.610571
542	IPI00026219	Cleavage and polyadenylation specificity factor subunit 1;Cleavage and polyadenylation specificity factor 160 kDa subunit;cDNA FLJ60434, highly similar to Cleavage and polyadenylation specificity factor 160 kDa subunit;Polyadenylation specificity factor	CPSF1;CPSF160;P/cl.18	Q10570;B4DEF4;Q9C0J6	22	16.3	2.03e-150	0.90885	14.05	27	23373000	0.82969	18.602	24	60002000	0.82923	0.547405
1257	IPI00395539	DNA-directed RNA polymerase I subunit RPA12;Zinc ribbon domain-containing protein 1;Zinc ribbon domain containing 1;Zinc ribbon domain containing, 1;Zinc ribbon domain containing, 1, isoform CRA_a	ZNRD1;RPA12;DAAP-65D20.6-001;DADB-60O11.10-001;DAMA-377D17.11-001;DAMC-182C13.9-001;hCG_23775	Q9P1U0;Q2L6J2	4	42.9	8.41e-44	0.90753	7.6575	2	8923200	1.0826	28.413	5	92288000	0.826092	0.834333
831	IPI00168357;IPI00815939;IPI00643417;IPI00640889	INO80 complex subunit E;Coiled-coil domain-containing protein 95;FLJ00079 protein	INO80E;CCDC95;FLJ00079	Q8NBZ0;Q8TET7	4;3;1;1	23	1.66e-31	0.90656	19.707	8	6060200	1.2396	23.407	4	4828800	0.823784	0.506604
1333	IPI00420004;IPI00895957;IPI00925127	Myosin-Ig;Minor histocompatibility antigen HA-2;Myosin-IG (Myosin-1G)(Fragment).	MYO1G;FLJ00293	B0I1T2-1;B0I1T2;Q6ZNK5;B0I1T2-4	29;11;14	31.8	0	0.90633	18.046	86	341430000	0.95455	19.818	112	604320000	0.721368	0.84801
1476	IPI00743509;IPI00647428;IPI00290548	Transcription factor E2F3;E2F3 protein;Putative uncharacterized protein DKFZp686C18211	E2F3;KIAA0075;DKFZp686C18211	O00716;Q24JQ3;Q68DT0	5;2;1	10.3	2.31e-30	0.90524	60.328	6	6758100	1.2174	25.785	5	5933300	0.820643	0.540505
351	IPI00946054;IPI00015526;IPI00942420;IPI00216443;IPI00645334;IPI00946234;IPI00384472	Histone-lysine N-methyltransferase, H3 lysine-9 specific 5;Histone H3-K9 methyltransferase 5;H3-K9-HMTase 5;Euchromatic histone-lysine N-methyltransferase 1;G9a-like protein 1;Lysine N-methyltransferase 1D;Putative uncharacterized protein FP13812;EHMT1 protein	EHMT1;EUHMTASE1;KIAA1876;KMT1D;FP13812	Q9H9B1-3;Q9H9B1;Q9H9B1-1;Q71M33;C9JD67;Q9H9B1-2;A0PJE0;Q86X08;C9JBG4	3;3;3;3;3;3;3	3.2	5.17e-15	0.90436	7.0167	2	1183900	0.80857	23.365	4	10536000	0.818547	0.646709
707	IPI00062037	Dynein light chain 2, cytoplasmic;Dynein light chain LC8-type 2	DYNLL2;DLC2	Q96FJ2	2	13.5	7.65e-14	0.9036	0.63899	2	5075400	1.1414	13.68	2	18056000	0.816737	0.669924
187	IPI00007818;IPI00946752;IPI00807384	Cleavage and polyadenylation specificity factor subunit 3;Cleavage and polyadenylation specificity factor 73 kDa subunit;mRNA 3'-end-processing endonuclease CPSF-73;Cleavage and polyadenylation specific factor 3, 73kDa variant;Cleavage and polyadenylation specific factor 3, 73kDa, isoform CRA_a;Putative uncharacterized protein CPSF3;Cleavage and polyadenylation specific factor 3;cDNA FLJ57562, hi…	CPSF3;CPSF73;hCG_1784298	Q9UKF6;Q53F02;Q53RS2;A4UCU1;B4DQR2;Q05BZ5	5;4;4	9.4	2.95e-13	0.90339	10.879	4	3785600	0.88806	14.846	4	6896400	0.816237	0.810322
663	IPI00032597;IPI00942870;IPI00647498	RNA-binding motif protein, X-linked 2;RBMX2 protein;RNA-binding protein	RBMX2;CGI-79	Q9Y388;Q05DU0;Q0VGM7;Q9Y6G0	7;3;2	23.6	3.92e-29	0.90317	30.842	15	38977000	0.94328	14.895	15	70069000	0.712767	0.820895
1461	IPI00647217	Superkiller viralicidic activity 2-like 2;ATP-dependent helicase SKIV2L2;cDNA FLJ76877, highly similar to Homo sapiens superkiller viralicidic activity 2-like 2 (SKIV2L2), mRNA;cDNA FLJ55446, highly similar to Superkiller viralicidic activity 2-like 2 (EC 3.6.1.-)	SKIV2L2;KIAA0052	P42285;A8K6I4;B4E3M6	28	32.1	5e-112	0.90294	22.889	45	81734000	0.94554	20.999	44	164480000	0.712141	0.826342
1106	IPI00418313;IPI00298788;IPI00414335;IPI00556173;IPI00298789;IPI00219330;IPI00556364	Interleukin enhancer-binding factor 3;Nuclear factor of activated T-cells 90 kDa;Double-stranded RNA-binding protein 76;Translational control protein 80;Nuclear factor associated with dsRNA;M-phase phosphoprotein 4;cDNA FLJ77456, highly similar to Homo sapiens interleukin enhancer binding factor 3, 90kDa (ILF3), transcript variant 2, mRNA;cDNA FLJ58050, highly similar to Interleukin enhancer-bind…	ILF3;DRBF;MPHOSPH4;NF90	Q12906-4;Q12906;Q12906-1;Q12906-3;C9JFV5;Q12906-6;A8K590;Q12906-2;Q12906-5;B4DDF3;B4DFG4;Q59GP7	30;30;27;27;27;27;19	39.4	1.57e-295	0.9027	15.466	81	442400000	0.88052	19.922	73	551070000	0.711488	0.66883
660	IPI00032439	DNA-directed RNA polymerases I and III subunit RPAC2;DNA-directed RNA polymerase I 16 kDa polypeptide;RPC16;hRPA19;AC19	POLR1D	Q9Y2S0-1;Q9Y2S0	7	62.4	7.23e-78	0.90266	9.4358	11	55513000	1.0905	11.456	16	246070000	0.71138	0.814716
184	IPI00007750;IPI00794663;IPI00335314;IPI00794009;IPI00916823;IPI00797717;IPI00916391;IPI00917863;IPI00879535;IPI00942772;IPI00017454;IPI00853556	Tubulin alpha-4A chain;Tubulin alpha-1 chain;Alpha-tubulin 1;Testis-specific alpha-tubulin;Tubulin H2-alpha;cDNA FLJ58687, highly similar to Tubulin alpha-4 chain;Putative uncharacterized protein TUBA4A;Tubulin, alpha 1 (Testis specific), isoform CRA_a	TUBA4A;TUBA1	P68366;A8MUB1	4;4;3;3;3;3;0;2;0;0;0;0	12.1	0	0.90241	12.472	10	46671000	0.83639	33.848	9	48086000	0.710699	0.563176
1194	IPI00328144	Transcription initiation factor TFIID subunit 2;Transcription initiation factor TFIID 150 kDa subunit;TBP-associated factor 150 kDa;TAFII-150;150 kDa cofactor of initiator function;RNA polymerase II TBP-associated factor subunit B;cDNA FLJ10756 fis, clone NT2RP3004572, highly similar to Homo sapiens TAF2 RNA polymerase II, TATA box binding protein (TBP)-associated factor, 150 kDa (TAF2), mRNA;cDN…	TAF2;CIF150;TAF2B	Q6P1X5;B3KMD8;B3KMH9	35	34	8.69e-250	0.9018	16.007	27	28882000	1.2804	19.781	42	134880000	0.70904	0.429107
175	IPI00007215;IPI00871755;IPI00921607;IPI00157920;IPI00893100	ASB3 protein;Ankyrin repeat and SOCS box-containing protein 3 isoform a variant;Ankyrin repeat and SOCS box protein 3;cDNA FLJ54769, moderately similar to Ankyrin repeat and SOCS box protein 3 (ASB-3);Putative uncharacterized protein ASB3	ASB3	Q2TAI4;Q53HI5;Q59EL6;Q9Y575-1;Q9Y575;Q53H66;Q9Y575-2;B4DZX6;B5MC11	2;2;2;2;1	4.1	0.0011815	0.90107	27.082	4	493900	1.0543	2.5468	2	930780	0.810707	0.843467
1370	IPI00470596;IPI00607784;IPI00178953;IPI00607679;IPI00916798;IPI00607883	Zinc finger protein 638;Zinc finger matrin-like protein;Nuclear protein 220;Cutaneous T-cell lymphoma-associated antigen se33-1;CTCL tumor antigen se33-1;cDNA FLJ77126, highly similar to Homo sapiens zinc finger protein 638 (ZNF638), transcript variant 1, mRNA;cDNA FLJ60083, highly similar to Zinc finger protein 638	ZNF638;NP220;ZFML	Q14966-1;Q14966;A8K583;B4E187;Q14966-3;Q14966-4	66;64;45;32;31;30	38.7	0	0.90098	20.646	185	560280000	0.93136	21.278	174	908440000	0.70681	0.792098
1456	IPI00646779	Tubulin beta-6 chain;cDNA FLJ35358 fis, clone PUAEN2000497, highly similar to Tubulin beta-6 chain;Tubulin, beta 6, isoform CRA_a;TUBB6 protein	TUBB6;hCG_1641604	Q9BUF5;B3KS31;Q2NKY5	0	0	1.41e-159	0.89986	18.351	4	9802100	0.68531	18.351	3	9347200	0.807821	0.398989
1109	IPI00298925;IPI00298926;IPI00030790;IPI00297877	Transcription initiation factor TFIID subunit 5;Transcription initiation factor TFIID 100 kDa subunit	TAF5;TAF2D	Q15542-1;Q15542;Q15542-2	30;29;1;1	42.2	8.24e-219	0.89962	19.635	49	316750000	1.31	16.627	49	545410000	0.703112	0.38434
1090	IPI00297211;IPI00216046;IPI00646130;IPI00647510	SWI/SNF-related matrix-associated actin-dependent regulator of chromatin subfamily A member 5;Sucrose nonfermenting protein 2 homolog;cDNA FLJ51771, highly similar to SWI/SNF-related matrix-associatedactin-dependent regulator of chromatin subfamily A member5 (EC 3.6.1.-);cDNA, FLJ79343, highly similar to SWI/SNF-related matrix-associated actin-dependent regulator of chromatin subfamily A member 5…	SMARCA5;SNF2H;WCRF135	O60264;B4DZC0;B7ZAX9;Q4W5G3;Q4W5H1	43;13;13;13	40.1	4.53e-202	0.89841	30.738	73	176100000	1.0603	29.557	64	330190000	0.699824	0.89102
647	IPI00031691;IPI00795717;IPI00910195;IPI00909133;IPI00719047;IPI00795310;IPI00789747;IPI00878105	60S ribosomal protein L9;NPC-A-16;Ribosomal protein L9;Ribosomal protein L9 isoform;Ribosomal protein L9, isoform CRA_b;cDNA, FLJ92535, Homo sapiens ribosomal protein L9 (RPL9), mRNA;cDNA FLJ51990, highly similar to 60S ribosomal protein L9;Ribosomal protein L9, isoform CRA_d;cDNA FLJ52179, highly similar to 60S ribosomal protein L9;Putative uncharacterized protein	RPL9;OK/SW-cl.103;RPL9P7;RPL9P8;RPL9P9;hCG_37461	P32969;Q53Z07;B4DLV8;B4E1M5;Q2NKY6	7;7;5;5;4;3;2;1	32.8	1e-71	0.89817	11.508	10	42403000	0.72843	11.984	11	48182000	0.699171	0.325942
1208	IPI00329547;IPI00016472;IPI00641623	Zinc finger CCCH domain-containing protein 13;ZC3H13 protein;cDNA FLJ90443 fis, clone NT2RP3001061, highly similar to Zinc finger CCCH domain-containing protein 13;cDNA FLJ10953 fis, clone PLACE1000380, highly similar to Zinc finger CCCH domain-containing protein 13	ZC3H13;KIAA0853	Q5T200-1;Q5T200;A0PJJ2;B3KQG8;Q32Q34;Q5T200-2;B3KMG8;Q6PJ96	17;16;2	9.2	7.47e-47	0.89624	25.165	17	48175000	0.45801	44.804	19	60058000	0.693929	0.0193179
119	IPI00005198;IPI00641665;IPI00643578	Interleukin enhancer-binding factor 2;Nuclear factor of activated T-cells 45 kDa;cDNA FLJ51660, highly similar to Interleukin enhancer-binding factor 2;Interleukin enhancer binding factor 2 variant	ILF2;NF45;PRO3063	Q12905;B4DY09;Q53FG3	17;7;6	46.4	1.68e-296	0.89604	62.521	46	318830000	0.84863	50.838	44	359340000	0.693386	0.592207
1430	IPI00619921;IPI00249982;IPI00183350;IPI00249984	Death-inducer obliterator 1;Death-associated transcription factor 1;Death inducer-obliterator 1	DIDO1;C20orf158;DATF1;KIAA0333;RP5-885L7.1-007	Q9BTC0-4;Q9BTC0;Q4VXV9;Q9BTC0-1	22;13;3;3	12	1.11e-70	0.89561	49.409	24	21458000	0.80019	64.147	13	16762000	0.797674	0.629383
522	IPI00025176	Survival of motor neuron-related-splicing factor 30;SMN-related protein;30 kDa splicing factor SMNrp;Survival motor neuron domain-containing protein 1;cDNA, FLJ94669, highly similar to Homo sapiens survival motor neuron domain containing 1 (SMNDC1), mRNA	SMNDC1;SMNR;SPF30	O75940;B2RA27	5	34.5	1.19e-43	0.89537	21.967	5	4325200	0.98499	57.05	8	5363600	0.797101	0.998832
967	IPI00872940;IPI00219156;IPI00790695;IPI00794121;IPI00794745	Putative uncharacterized protein RPL30;60S ribosomal protein L30	RPL30	A8MYX5;P62888	5;5;2;1;1	51.3	2e-44	0.89475	17.088	8	21775000	0.76294	17.188	9	77632000	0.79562	0.397024
1067	IPI00293655	ATP-dependent RNA helicase DDX1;DEAD box protein 1;DEAD box protein retinoblastoma;DEAD box polypeptide 1;DEAD (Asp-Glu-Ala-Asp) box polypeptide 1, isoform CRA_d;cDNA, FLJ94573, Homo sapiens DEAD (Asp-Glu-Ala-Asp) box polypeptide 1 (DDX1), mRNA;cDNA FLJ57326, highly similar to ATP-dependent RNA helicase DDX1 (EC 3.6.1.-);cDNA FLJ51017, highly similar to ATP-dependent RNA helicase DDX1 (EC 3.6.1.-…	DDX1;hCG_15914	Q92499;A3RJH1;B4DME8;B4DP70;B4DPN6	48	60.9	0	0.89472	39.515	119	617450000	0.79457	35.184	123	1228900000	0.689802	0.466525
131	IPI00005675	NF-kappa-B-repressing factor;Transcription factor NRF;ITBA4 protein;NF-kappaB repressing factor;NFKB repressing factor	NKRF;ITBA4;NRF	O15226;A1Z1A7;A2I827;A2I828;A2I829;A2I830;A2I831;A3F768;A3F769;Q6NUN2	18	30.9	2.08e-80	0.89455	18.759	16	39857000	0.81104	28.58	17	76329000	0.689341	0.504042
934	IPI00217465;IPI00419983	Histone H1.2;Histone H1d;Histone 1, H1c;cDNA FLJ76039, highly similar to Homo sapiens histone 1, H1c (HIST1H1C), mRNA	HIST1H1C;H1F2;hCG_1640485	P16403;A8K4I2	4;0	14.1	0	0.89413	22.174	104	6255400000	0.94297	22.493	100	6989100000	0.688201	0.820148
103	IPI00004655;IPI00001076;IPI00937544;IPI00941871;IPI00935165;IPI00942046;IPI00807669;IPI00387140	Protein FRG1;FSHD region gene 1 protein;Protein FRG1B;Putative uncharacterized protein ENSP00000351249	FRG1;FRG1B;C20orf80	Q14331;Q9BZ01;C4AME5	14;8;5;5;4;4;4;2	46.5	3.08e-165	0.89406	29.999	62	338420000	0.87002	21.963	57	307790000	0.688011	0.64348
1226	IPI00337315;IPI00376283;IPI00744671;IPI00166084;IPI00385954	Retinoblastoma-binding protein 6;p53-associated cellular protein of testis;Proliferation potential-related protein;Protein P2P-R;Retinoblastoma-binding Q protein 1;cDNA FLJ59289, highly similar to Retinoblastoma-binding protein 6	RBBP6;P2PR;PACT;RBQ1;My038	Q7Z6E9-1;Q7Z6E9;B4DZQ0;Q7Z6E9-2;Q7Z6E9-4	62;60;34;7;3	32.9	0	0.89351	23.717	229	665120000	0.96192	22.381	214	1178000000	0.686518	0.865667
744	IPI00102107;IPI00332367;IPI00173901	Histone-lysine N-methyltransferase, H3 lysine-36 and H4 lysine-20 specific;H3-K36-HMTase;H4-K20-HMTase;Nuclear receptor-binding SET domain-containing protein 1;Androgen receptor-associated coregulator 267;Lysine N-methyltransferase 3B;Nuclear receptor binding SET domain protein 1;NSD1 protein;Putative uncharacterized protein DKFZp666C163;cDNA FLJ34039 fis, clone FCBBF2005658, moderately similar t…	NSD1;ARA267;KMT3B;DKFZp666C163	Q96L73-1;Q96L73;B2RWP5;Q96L73-3;Q96L73-2;A4QPE5;Q658U6;Q8NB95;Q96DQ7;Q96MN8;Q9H6B5;Q9H6H8	14;14;14	6.9	3.24e-52	0.89283	34.454	14	3168600	0.9776	23.149	12	9343900	0.79103	0.986954
976	IPI00219678;IPI00909998	Eukaryotic translation initiation factor 2 subunit 1;Eukaryotic translation initiation factor 2 subunit alpha;Eukaryotic translation initiation factor 2, subunit 1 alpha, 35kDa, isoform CRA_a;Full-length cDNA clone CS0DL010YH08 of B cells (Ramos cell line) of Homo sapiens (human);cDNA, FLJ92791, Homo sapiens eukaryotic translation initiation factor 2, subunit 1 alpha, 35kDa (EIF2S1), mRNA	EIF2S1;EIF2A;hCG_21909	P05198;Q53XC0	40;7	79	0	0.89282	19.041	182	2498000000	0.90266	23.001	189	3270800000	0.684647	0.722495
1302	IPI00412876			C9JCH5	2	2.8	1.02e-42	0.89212	19.317	4	33386000	0.9734	32.53	3	50742000	0.682748	0.893033
445	IPI00021187;IPI00788942;IPI00796459;IPI00944937;IPI00798367;IPI00797004;IPI00790295	RuvB-like 1;49 kDa TATA box-binding protein-interacting protein;TIP49a;Pontin 52;Nuclear matrix protein 238;54 kDa erythrocyte cytosolic protein;TIP60-associated protein 54-alpha;INO80 complex subunit H;cDNA FLJ34844 fis, clone NT2NE2011154, highly similar to RuvB-like 1	RUVBL1;INO80H;NMP238;TIP49;TIP49A	Q9Y265-1;Q9Y265;B5BUB1;Q9Y265-2;B3KRS7	16;14;7;5;4;1;1	45.2	7.43e-150	0.89193	21.991	32	72800000	1.3777	18.679	25	90373000	0.682233	0.296227
527	IPI00409717;IPI00328328;IPI00025491;IPI00924536;IPI00793328;IPI00790077;IPI00792676;IPI00030296;IPI00788730;IPI00910691;IPI00796657;IPI00927069;IPI00927480;IPI00815667;IPI00794324;IPI00791914;IPI00790597	Eukaryotic initiation factor 4A-II;ATP-dependent RNA helicase eIF4A-2;Eukaryotic translation initiation factor 4A isoform 2-like protein;Eukaryotic initiation factor 4A-I;ATP-dependent RNA helicase eIF4A-1;cDNA FLJ78614, highly similar to Homo sapiens eukaryotic translation initiation factor 4A, isoform 1 (EIF4A1), mRNA;cDNA FLJ78244, highly similar to Homo sapiens eukaryotic translation initiati…	EIF4A2;DDX2B;EIF4F;EIF4A1;DDX2A;EIF4A	Q14240-2;Q14240;Q14240-1;Q86WD0;P60842;A8K088;A8K7F6;B4DKP9;B4DNH2;B4E047;Q59F68	2;2;2;2;1;1;1;1;1;0;1;0;0;0;0;0;1	4.4	2.13e-08	0.89085	8.1922	4	2171800	0.56974	23.698	2	2689000	0.786294	0.202861
719	IPI00065313;IPI00878968;IPI00879798;IPI00946673;IPI00384290;IPI00946323	Transcription initiation factor TFIID subunit 8;TBP-associated factor 8;Transcription initiation factor TFIID 43 kDa subunit;TBP-associated factor 43 kDa;Protein taube nuss;Putative uncharacterized protein TAF8;cDNA FLJ57866, highly similar to Homo sapiens TAF8 RNA polymerase II, TATA box binding protein (TBP)-associated factor, mRNA	TAF8;TAFII43;TBN	Q7Z7C8-2;Q7Z7C8;B5ME22;Q7Z7C8-1;Q7Z7C8-4;B4DZU5	9;9;7;5;3;2	36	6.19e-202	0.89038	23.327	18	48828000	1.3601	28.073	18	55088000	0.678032	0.317311
1045	IPI00472160;IPI00643259;IPI00291316;IPI00940816;IPI00941678;IPI00908313	Rho guanine nucleotide exchange factor 2;Guanine nucleotide exchange factor H1;Microtubule-regulated Rho-GEF;Proliferating cell nucleolar antigen p40;cDNA FLJ55568, highly similar to Rho/Rac guanine nucleotide exchange factor 2;Rho/rac guanine nucleotide exchange factor (GEF) 2;cDNA FLJ60581, highly similar to Rho/Rac guanine nucleotide exchange factor 2	ARHGEF2;KIAA0651;LFP40;RP11-336K24.3-004	Q92974-2;Q92974;B7Z977;Q5VY93;Q92974-1;Q92974-3;B4DJ49	13;13;13;13;13;7	13.4	1.49e-51	0.88927	55.903	10	8059900	0.9344	50.349	11	26361000	0.782513	0.903231
805	IPI00164719;IPI00940759;IPI00945675;IPI00884917;IPI00941014	Protein RIC1 homolog;Connexin 43-interacting protein of 150 kDa;KIAA1432 protein	KIAA1432;CIP150	Q4ADV7-1;Q4ADV7;B2RN24;B7ZM67;Q4ADV7-2	2;2;2;1;1	1.5	0.0036011	0.88899	26.801	3	8449000	0.97625	21.01	5	17494000	0.781843	0.984387
355	IPI00015806;IPI00916091;IPI00411594;IPI00917026;IPI00916749	General transcription factor 3C polypeptide 3;Transcription factor IIIC subunit gamma;TFIIIC 102 kDa subunit	GTF3C3	Q9Y5Q9-1;Q9Y5Q9	9;3;2;2;1	13.2	1.3e-39	0.88846	22.38	9	4965900	1.6085	32.564	9	9005800	0.780574	0.157066
353	IPI00015618;IPI00792575;IPI00847455	Coiled-coil domain-containing protein 49;cDNA FLJ52308;cDNA FLJ55385;cDNA, FLJ78976	CCDC49	Q9NXE8-1;Q9NXE8;B4DJK2;B4DZL1;B7Z9W2	19;10;3	39.3	9.63e-49	0.8881	25.163	50	187620000	1.1551	18.621	45	289880000	0.671857	0.664433
1128	IPI00300504;IPI00472081;IPI00152670	Regulator of nonsense transcripts 2;Nonsense mRNA reducing factor 2;Up-frameshift suppressor 2 homolog;cDNA FLJ56346, highly similar to Regulator of nonsense transcripts 2	UPF2;KIAA1408;RENT2	Q9HAU5-1;Q9HAU5;B4DHP3	36;16;4	32.9	1.62e-243	0.88788	39.643	66	109260000	0.90945	33.701	66	241230000	0.671261	0.738976
460	IPI00022208	CCAAT/enhancer-binding protein gamma	CEBPG	P53567	1	9.3	2.85e-05	0.88753	2.0033	2	20258000	0.50957	0.029164	2	16255000	0.778347	0.1252
199	IPI00395337;IPI00658114;IPI00008449;IPI00910500	Pre-mRNA 3'-end-processing factor FIP1;Factor interacting with PAP;FIP1-like 1;Rearranged in hypereosinophilia;cDNA FLJ56493, highly similar to Pre-mRNA 3'-end-processing factor FIP1;cDNA FLJ61400, highly similar to Pre-mRNA 3'-end-processing factor FIP1	FIP1L1;FIP1;RHE	Q6UN15-1;Q6UN15;Q6UN15-4;B4DIR3;Q6UN15-3;B4DTW7	10;10;10;6	23.7	3.02e-148	0.88738	17.162	16	65099000	0.93	10.359	14	73128000	0.669908	0.788807
218	IPI00009104;IPI00909925	RuvB-like 2;48 kDa TATA box-binding protein-interacting protein;TIP49b;Repressing pontin 52;51 kDa erythrocyte cytosolic protein;TIP60-associated protein 54-beta;INO80 complex subunit J;cDNA FLJ14856 fis, clone PLACE1001054, highly similar to RuvB-like 2 (EC 3.6.1.-);RuvB-like 2 (E. coli), isoform CRA_d;cDNA FLJ32936 fis, clone TESTI2007533, highly similar to RuvB-like 2 (EC 3.6.1.-);RuvB-like 2 …	RUVBL2;INO80J;TIP48;TIP49B;CGI-46;hCG_16214	Q9Y230;B3KNL2;B3KQ59	22;8	54.9	1.05e-130	0.88574	49.305	25	97766000	1.2921	15.251	20	106600000	0.665472	0.410937
730	IPI00220019;IPI00085084;IPI00411455;IPI00872616	Three prime repair exonuclease 1;3'-5' exonuclease TREX1;DNase III;TREX1 protein;Three prime repair exonuclease 1, isoform CRA_g	TREX1;hCG_1997849	Q9NSU2-1;Q9NSU2;Q9NSU2-3;Q6IAN5;Q9NSU2-2;Q5TZT0;C9J052	8;8;8;5	22	3.27e-45	0.88556	15.113	16	26198000	0.87419	19.764	15	26127000	0.664985	0.78204
1118	IPI00299554	Kinesin-like protein KIF14	KIF14;KIAA0042	Q15058	6	4.7	1.41e-23	0.88476	194.15	3	23380000	0.71719	157.02	5	20329000	0.771712	0.460781
182	IPI00007729;IPI00607836;IPI00953663	Nucleolar protein 7;Nucleolar protein of 27 kDa	NOL7;C6orf90;NOP27	Q9UMY1-1;Q9UMY1;Q9UMY1-2;C9JCL5	11;6;6	31.1	1.55e-45	0.88472	12.586	21	121880000	0.99195	18.234	17	105900000	0.662714	0.936827
1517	IPI00815893;IPI00023109;IPI00942840;IPI00902738	Chromodomain-helicase-DNA-binding protein 2;ATP-dependent helicase CHD2;cDNA FLJ76689, highly similar to Homo sapiens chromodomain helicase DNA binding protein 2 (CHD2), mRNA;Chromodomain helicase DNA binding protein 2	CHD2	O14647-1;O14647;O14647-2;A8K9Y5;C6G482;Q8N677	21;20;4;0	12.9	9.4e-126	0.8845	23.845	33	60934000	1.1137	19.882	32	90077000	0.66212	0.758611
1048	IPI00291525	Dimethyladenosine transferase 1, mitochondrial;S-adenosylmethionine-6-N', N'-adenosyl(rRNA) dimethyltransferase 1;Mitochondrial 12S rRNA dimethylase 1;Mitochondrial transcription factor B1;cDNA FLJ75988, highly similar to Homo sapiens transcription factor B1, mitochondrial (TFB1M), mRNA	TFB1M;CGI-75	Q8WVM0;A8K0B9	9	29.2	2.15e-20	0.88361	16.362	8	7150000	0.74679	13.803	8	10009000	0.768956	0.519965
675	IPI00033561;IPI00479871;IPI00783594;IPI00953520	RNA-binding protein with serine-rich domain 1;SR-related protein LDC2	RNPS1;LDC2	Q15287-1;Q15287;Q15287-2;Q15287-3;C9JEV2	1;1;1;1	4.9	1.23e-24	0.88356	9.8239	2	770280	0.7565	27.538	2	1184200	0.768836	0.539664
64	IPI00001786;IPI00843790;IPI00902886;IPI00383547	Ubiquitin carboxyl-terminal hydrolase 36;Ubiquitin thioesterase 36;Ubiquitin-specific-processing protease 36;Deubiquitinating enzyme 36;Ubiquitin carboxyl-terminal hydrolase;cDNA FLJ12778 fis, clone NT2RP2001740, moderately similar to Ubiquitin carboxyl-terminal hydrolase 36 (EC 3.1.2.15)	USP36;KIAA1453;DUB1	Q9P275-2;Q9P275;Q9H9C5;Q9P275-1;B3KMW2	20;20;13;3	19	1.24e-38	0.88289	43.355	23	27688000	0.85046	46.556	32	78010000	0.65777	0.596569
1035	IPI00290410;IPI00921860	Deoxynucleotidyltransferase terminal-interacting protein 2;Terminal deoxynucleotidyltransferase-interacting factor 2;Estrogen receptor-binding protein;LPTS-interacting protein 2;cDNA FLJ61649, highly similar to Homo sapiens estrogen receptor binding protein (ERBP), mRNA	DNTTIP2;ERBP;TDIF2	Q5QJE6;B7Z854	8;4	14.3	1.35e-67	0.88236	79.929	11	7791600	0.7958	21.182	8	8222300	0.765959	0.620315
988	IPI00220344;IPI00917181;IPI00738898;IPI00176574;IPI00447443;IPI00896410;IPI00877709;IPI00917341;IPI00937035;IPI00477302	60S ribosomal protein L36a;60S ribosomal protein L44;Cell migration-inducing gene 6 protein;Cell growth-inhibiting protein 15;Ribosomal protein L36a, isoform CRA_b;Ribosomal protein L36a	RPL36A;RPL44;MIG6;hCG_1988709;RP1-164F3.1-004	P83881;Q08ES5;B2REA7;C9J606	2;2;2;2;2;2;2;2;0;1	9.4	3.06e-25	0.88075	30.559	25	210020000	0.89264	32.168	20	464770000	0.651995	0.698184
1425	IPI00556494;IPI00033546;IPI00646646	Mediator of RNA polymerase II transcription subunit 4;Mediator complex subunit 4;Vitamin D3 receptor-interacting protein complex 36 kDa component;Activator-recruited cofactor 36 kDa component;TRAP/SMCC/PC2 subunit p36 subunit;cDNA FLJ50738, highly similar to Mediator complex subunit 4	MED4;ARC36;DRIP36;VDRIP;HSPC126;RP11-90M2.2-003	Q9NPJ6;Q5T911;B4DX67	5;3;3	24.8	1.57e-24	0.88029	18.416	6	6370900	1.4822	22.584	4	2135100	0.760996	0.238275
432	IPI00792743;IPI00019996;IPI00791423;IPI00790299;IPI00792073;IPI00171749;IPI00790825;IPI00789630	SAFB-like transcription modulator;Modulator of estrogen-induced transcription;cDNA FLJ30633 fis, clone CTONG2002418, highly similar to Homo sapiens modulator of estrogen induced transcription, transcript variant 1, mRNA;cDNA FLJ78261	SLTM;MET	Q9NWH9;A8K5V8;C9J6W5	28;28;20;20;11;7;6;2	26.4	1.04e-262	0.87963	45.992	55	187740000	0.76574	38.819	52	353070000	0.648976	0.403023
1121	IPI00300026;IPI00300027;IPI00782941;IPI00030730;IPI00872071;IPI00640414;IPI00895850;IPI00647709;IPI00654711	Sulfotransferase 1A1;Aryl sulfotransferase 1;Phenol sulfotransferase 1;Phenol-sulfating phenol sulfotransferase 1;Thermostable phenol sulfotransferase;HAST1/HAST2;ST1A3;Sulfotransferase 1A2;Aryl sulfotransferase 2;Phenol sulfotransferase 2;Phenol-sulfating phenol sulfotransferase 2;ST1A2;Sulfotransferase family, cytosolic, 1A, phenol-preferring, member 2	SULT1A1;STP;STP1;OK/SW-cl.88;SULT1A2;STP2	P50225;P50226;Q14CJ7	3;3;2;1;1;1;1;1;1	8	0.00033633	0.87953	17.462	2	693140	0.55844	3.0464	2	1729600	0.759173	0.186807
1365	IPI00465288;IPI00465287;IPI00382589;IPI00853504;IPI00946914;IPI00853192;IPI00946916;IPI00871864;IPI00947453	Ras-responsive element-binding protein 1;Raf-responsive zinc finger protein LZ321;Zinc finger motif-enhancer binding-protein 1;Finger protein in nuclear bodies;Putative uncharacterized protein RREB1	RREB1;FINB	Q92766-2;Q92766;Q92766-1;B5MEE2;Q92766-3;C9JU34	15;15;13;13;9;2;1;1;1	10.7	2.92e-115	0.87854	21.048	14	15269000	0.74412	23.913	18	31792000	0.756798	0.51457
1564	IPI00914930;IPI00002286;IPI00641752;IPI00217193;IPI00876989;IPI00555890;IPI00412963;IPI00641996;IPI00643585	Ankyrin repeat domain-containing protein 11;Ankyrin repeat-containing cofactor 1	ANKRD11;ANCO1	Q6UB99	8;3;3;2;1;1;1;1;1	4.1	4.27e-20	0.87785	41.898	9	19886000	1.103	17.622	5	27223000	0.755143	0.743203
1403	IPI00550689;IPI00910144;IPI00909218;IPI00910259;IPI00893767;IPI00893551	UPF0027 protein C22orf28;cDNA FLJ58027	C22orf28;HSPC117	Q9Y3I0;B4DNA0	29;28;9;6;4;3	56	3.45e-221	0.8769	23.135	86	614860000	0.84381	41.975	106	1030300000	0.641623	0.580743
876	IPI00180764;IPI00792061;IPI00909397;IPI00909215;IPI00953599;IPI00099433;IPI00384388;IPI00607795	Histone acetyltransferase MYST2;MOZ, YBF2/SAS3, SAS2 and TIP60 protein 2;Histone acetyltransferase binding to ORC1;cDNA FLJ16623 fis, clone TESTI4015204, highly similar to Histone acetyltransferase MYST2 (EC 2.3.1.48);cDNA FLJ51837, highly similar to Histone acetyltransferase MYST2 (EC 2.3.1.48);cDNA FLJ50415, highly similar to Histone acetyltransferase MYST2 (EC 2.3.1.48);cDNA FLJ52588, highly s…	MYST2;HBO1;HBOa	O95251;B3KVJ2;B4DGY4;B7Z4D9;B4DFB4;B4DF85;B4DG18;B4DGH8;B4DJ40;B4DFE0	2;2;2;2;2;0;0;0	4.6	5.66e-14	0.87427	13.648	4	1207700	1.1434	30.424	2	294650	0.746551	0.666252
41	IPI00000279;IPI00909823;IPI00927837	Zinc finger CCCH domain-containing protein 15;DRG family-regulatory protein 1;Likely ortholog of mouse immediate early response erythropoietin 4;cDNA FLJ61635, highly similar to Homo sapiens likely ortholog of mouse immediate early response, erythropoietin 4 (LEREPO4), mRNA	ZC3H15;DFRP1;LEREPO4;HSPC303;HT010;MSTP012;PP730	Q8WU90;B7Z592	6;3;1	13.9	1.65e-14	0.8731	21.822	9	5095100	0.77261	15.109	6	6042300	0.743742	0.572578
1149	IPI00302860;IPI00943053;IPI00655950;IPI00792000;IPI00789223	cDNA FLJ56443, highly similar to Putative ATP-dependent RNA helicase DHX33 (EC 3.6.1.-);Putative ATP-dependent RNA helicase DHX33;DEAH box protein 33	DHX33;DDX33	B4DIS6;Q9H6R0-1;Q9H6R0;Q9H6R0-2	15;14;8;5;4	21.5	1.75e-55	0.87276	28.761	24	37593000	0.91135	41.543	27	49612000	0.630496	0.743588
158	IPI00006725;IPI00903057;IPI00794248	Probable ATP-dependent RNA helicase DDX23;DEAD box protein 23;100 kDa U5 snRNP-specific protein;U5-100kD;PRP28 homolog;cDNA FLJ77678, highly similar to Homo sapiens DEAD (Asp-Glu-Ala-Asp) box polypeptide 23, mRNA;cDNA FLJ54028, highly similar to Probable ATP-dependent RNA helicase DDX23 (EC 3.6.1.-);cDNA FLJ46571 fis, clone THYMU3041428, highly similar to Probable ATP-dependent RNA helicase DDX23…	DDX23	Q9BUQ8;A8KA56;B4DH15;B3KY11	17;17;5	23.3	1.2e-36	0.87093	26.958	16	26434000	2.0747	23.687	17	74234000	0.625588	0.0137615
973	IPI00290204;IPI00219483;IPI00219484;IPI00219485	U1 small nuclear ribonucleoprotein 70 kDa;cDNA FLJ77404, highly similar to Homo sapiens small nuclear ribonucleoprotein 70kDa polypeptide (RNP antigen) (SNRP70), transcript variant 1, mRNA;cDNA FLJ32246 fis, clone PROST1000097, highly similar to U1 SMALL NUCLEAR RIBONUCLEOPROTEIN 70 kDa;Putative uncharacterized protein DKFZp434N041;SNRNP70 protein	SNRNP70;RNPU1Z;RPU1;SNRP70;U1AP1;DKFZp434N041	P08621-1;P08621;A8KAQ5;P08621-2;B3KPV0;Q9UFS1;P08621-3	10;10;7;3	26.3	4.55e-28	0.86991	26.474	30	97153000	0.89014	25.323	28	104160000	0.622854	0.692123
1523	IPI00843917;IPI00158157;IPI00158159;IPI00030404	Transcriptional repressor NF-X1;Nuclear transcription factor, X box-binding protein 1;NFX1 protein	NFX1;NFX2	Q12986-1;Q12986;Q12986-2;Q12986-3;A0JLR2	7;5;4;1	8.5	4.93e-40	0.86877	4.4602	3	1115900	0.68246	8.3692	5	7773000	0.733344	0.393587
110	IPI00068506;IPI00005045;IPI00925351	ATP-binding cassette, sub-family F (GCN20), member 2, isoform CRA_d;Putative uncharacterized protein ABCF2;ATP-binding cassette sub-family F member 2;Iron-inhibited ABC transporter 2;ATP-binding cassette, sub-family F (GCN20), member 2;ATP-binding cassette, sub-family F (GCN20), member 2, isoform CRA_b	ABCF2;hCG_1643314;HUSSY-18	Q75MJ1;Q9UG63;Q75MJ0	5;5;1	9	1.12e-08	0.86817	17.742	5	9163200	1.0719	14.702	4	7533200	0.731903	0.806318
974	IPI00642374;IPI00549849;IPI00299313;IPI00219513;IPI00549820;IPI00641843;IPI00219512;IPI00549253;IPI00643425;IPI00642987;IPI00640279	Ubiquitin carboxyl-terminal hydrolase L5;Ubiquitin carboxyl-terminal hydrolase isozyme L5;Ubiquitin thioesterase L5;Ubiquitin C-terminal hydrolase UCH37;cDNA, FLJ95243, highly similar to Homo sapiens ubiquitin carboxyl-terminal hydrolase L5 (UCHL5), mRNA;cDNA FLJ60625, highly similar to Ubiquitin carboxyl-terminal hydrolase isozymeL5 (EC 3.4.19.12);cDNA, FLJ78963, highly similar to Ubiquitin carb…	UCHL5;RP11-101E13.2-006;RP11-101E13.2-007;UCH37;AD-019;CGI-70;RP11-101E13.2-005;RP11-101E13.2-011	Q5LJA9;Q5LJA5;Q9Y5K5-1;Q9Y5K5;B2RB07;Q9Y5K5-3;B4DKB3;Q9Y5K5-4;B7Z9U9;Q5LJA3;Q9Y5K5-2;B4DW59;Q5LJB0	7;7;7;7;7;7;7;6;2;1;1	21.7	3.52e-31	0.86771	21.577	5	9752400	1.4913	35.342	9	20027000	0.730799	0.231325
222	IPI00009316;IPI00514708;IPI00409606;IPI00514173;IPI00220188	Peptidyl-prolyl cis-trans isomerase E;Cyclophilin E;Cyclophilin-33;cDNA FLJ78607, highly similar to Homo sapiens peptidylprolyl isomerase E (cyclophilin E) (PPIE), transcript variant 1, mRNA;Peptidyl-prolyl cis-trans isomerase;Cyclophilin-33B;Peptidylprolyl isomerase E (Cyclophilin E)	PPIE;CYP33;RP1-118J21.1-007;RP1-118J21.1-003	Q9UNP9-1;Q9UNP9;A8KAM9;Q5TGA1;B3KSZ1;B4E3F2;Q3S611;Q5TGA3;Q9UNP9-2	5;5;5;4;4	18.9	7.55e-24	0.86623	7.0518	5	4696800	1.3689	28.395	5	4755900	0.727244	0.342056
1447	IPI00644431;IPI00940237;IPI00641829;IPI00848161;IPI00790636;IPI00792043;IPI00893580;IPI00166874;IPI00894161;IPI00062206;IPI00643815;IPI00939221;IPI00792599;IPI00796920;IPI00642800;IPI00641634;IPI00893920;IPI00892588;IPI00910878;IPI00910759;IPI00642880;IPI00641325;IPI00640787;IPI00910317;IPI00908716;IPI00894545;IPI00641926;IPI00893927;IPI00795722;IPI00893446;IPI00791495;IPI00644541	cDNA FLJ55484, highly similar to ATP-dependent RNA helicase DDX39 (EC 3.6.1.-);ATP-dependent RNA helicase DDX39;DEAD box protein 39;Nuclear RNA helicase URH49;Putative uncharacterized protein DKFZp547B159;Spliceosome RNA helicase BAT1;DEAD box protein UAP56;56 kDa U2AF65-associated protein;ATP-dependent RNA helicase p47;HLA-B-associated transcript-1;HLA-B associated transcript 1;cDNA FLJ53073, hi…	DDX39;DKFZp547B159;BAT1;UAP56;XXbac-BCX270M2.2-006;DADB-26I14.7-006;DAMA-25N12.12-006;DAMA-BMC190B12.8-006;DAQB-72H16.1-006;DASS-161H22.1-006;XXbac-BPG296P20.6-006;XXbac-BPG296P20.6-019;DASS-161H22.1-019;XXbac-BCX270M2.2-019;DAQB-72H16.1-019;DAMA-25N12.12-019;DADB-26I14.7-019;DAMA-BMC190B12.8-019;hCG_2005638;DAAP-97M17.4-003;hCG_1776331;DAAP-97M17.4-006;DASS-161H22.1-017;XXbac-BCX270M2.2-017;DAQB…	B4DX78;O00148;Q69YT6;Q13838-2;Q13838;Q13838-1;Q5STA0;Q5STU3;A2AB31;A2BF53;A6PWH0;B0S4X1;B0S8C2;B0UZ17;B0UZ98;B4DP52;B0V2L1;Q8N5M0;B0V2L2;B1Q2N1;A2BF54;A6PWH1;B0S4X2;B0S8C3;B0UZ18;B0UZ99;A2AB30;A2BF52;A6PWG9;B0S4X9;B0S8B9;B0UZ14;B0UZB3;B0V2K9	6;6;5;5;4;4;4;4;3;3;3;3;3;2;2;2;2;2;1;1;1;1;1;1;1;1;1;1;1;1;1;1	13.6	4.89e-19	0.86597	17.595	9	11369000	0.66414	18.099	11	17056000	0.726619	0.359412
1023	IPI00785110;IPI00254408;IPI00376404;IPI00911006;IPI00877990;IPI00024532;IPI00942597	Nucleosome-remodeling factor subunit BPTF;Bromodomain and PHD finger-containing transcription factor;Fetal Alzheimer antigen;Fetal Alz-50 clone 1 protein;cDNA FLJ61297, highly similar to Homo sapiens fetal Alzheimer antigen (FALZ), transcript variant 1, mRNA;cDNA FLJ56464, highly similar to Fetal Alzheimer antigen	BPTF;FAC1;FALZ	Q12830-1;Q12830;Q12830-2;B4DJV8;Q12830-4;B4DM40	19;19;19;6;2;1;1	6.9	4.37e-57	0.86592	16.084	17	7716200	1.2726	23.546	11	13473000	0.726499	0.459383
46	IPI00000725;IPI00375612;IPI00375614	Zinc finger protein 451;Coactivator for steroid receptors;ZNF451 protein;cDNA FLJ14899 fis, clone PLACE1005055	ZNF451;COASTER;KIAA0576;KIAA1702	Q9Y4E5-1;Q9Y4E5;Q4KMR5;Q96JY2;Q9Y4E5-2	10;10;7	9.3	1.74e-18	0.86527	38.276	13	12094000	1.2569	18.166	18	36376000	0.724938	0.481381
82	IPI00003311	DNA-directed RNA polymerases I, II, and III subunit RPABC5;DNA-directed RNA polymerase III subunit L;RPB10;DNA-directed RNA polymerase II 7.6 kDa polypeptide;RPB7.6	POLR2L	P62875	2	29.9	2.25e-05	0.86471	8.2024	3	46477000	0.92277	30.619	4	120070000	0.608952	0.771292
639	IPI00031570;IPI00514501	Nucleoside-triphosphatase C1orf57;Nucleoside triphosphate phosphohydrolase;Chromosome 1 open reading frame 57;Chromosome 1 open reading frame 57, isoform CRA_d;cDNA, FLJ95865;Chromosome 1 open reading frame 57, isoform CRA_a	C1orf57;RP4-659I19.2-001;hCG_15829;RP4-659I19.2-002	Q9BSD7;Q5TDE9;Q5TDF0	6;5	43.7	1.73e-23	0.86408	12.184	8	4059500	0.86738	17.008	6	6432000	0.722079	0.768093
1323	IPI00795251;IPI00418572	Complement C3-like protein LOC388503		Q6ZMU1	2;2	1.3	0.0031901	0.86405	25.699	2	5564000	0.91576	17.589	2	7227100	0.722007	0.866192
1085	IPI00296934;IPI00014757	NF-kappa-B-activating protein;NKAP protein	NKAP	Q8N5F7;A0PJ73;Q05D22	7;2	23.9	1.25e-96	0.86381	22.354	13	39683000	0.83571	21.004	12	64869000	0.606551	0.561571
206	IPI00008575;IPI00479209;IPI00385834;IPI00082310;IPI00166708;IPI00008570;IPI00903310;IPI00744983	KH domain-containing, RNA-binding, signal transduction-associated protein 1;p21 Ras GTPase-activating protein-associated p62;GAP-associated tyrosine phosphoprotein p62;Src-associated in mitosis 68 kDa protein;p68;cDNA, FLJ93365, highly similar to Homo sapiens KH domain containing, RNA binding, signal transduction associated 1 (KHDRBS1), mRNA;cDNA FLJ54590, highly similar to KH domain-containing, …	KHDRBS1;SAM68;hCG_41606	Q07666-1;Q07666;B2R7B5;B4DDX2;B4E043;Q07666-2;Q07666-3	13;12;12;11;2;1;1;1	31.2	1.63e-176	0.86228	38.222	64	901530000	0.85998	35.088	60	1167600000	0.602475	0.61934
1310	IPI00413611;IPI00911056	DNA topoisomerase 1;DNA topoisomerase I;Topoisomerase (DNA) I;TOP1 protein;Putative uncharacterized protein	TOP1	P11387;B9EG90;Q6NWZ5;Q6PK95;Q9BVT2	71;0	61.8	0	0.86201	23.256	552	13481000000	0.91225	18.961	517	18344000000	0.601756	0.745772
853	IPI00174442;IPI00872161;IPI00921584;IPI00894178;IPI00760837;IPI00167572	Protein FAM98A;Family with sequence similarity 98, member A;cDNA FLJ52744, highly similar to Protein FAM98A;cDNA FLJ55866, highly similar to Protein FAM98A;Putative uncharacterized protein DKFZp564F0522;FAM98A protein;cDNA FLJ38868 fis, clone MESAN2013211, highly similar to Protein FAM98A	FAM98A;hCG_1641623;DKFZp564F0522	Q8NCA5;C9J3G8;B2RNA2;B4DT23;B4DY25;Q9Y3Y6;Q05CT2;B3KTW4	14;14;12;7;3;2	31.4	0	0.86159	19.746	33	301000000	0.80601	19.268	38	455980000	0.600638	0.4925
1013	IPI00260715;IPI00221354;IPI00941083;IPI00645208;IPI00909890;IPI00428056;IPI00854677	RNA-binding protein FUS;Oncogene FUS;Oncogene TLS;Translocated in liposarcoma protein;POMp75;75 kDa DNA-pairing protein;Fus-like protein;cDNA FLJ58049, highly similar to RNA-binding protein FUS;BBF2H7/FUS protein;Putative uncharacterized protein FUS	FUS;TLS	P35637-1;P35637;Q13344;P35637-2;B4DR70;Q70T18;A6NMX6	14;14;14;14;14;10;10	20.8	8.09e-256	0.86148	19.688	103	3144100000	0.8338	23.88	125	4488500000	0.600345	0.557069
1410	IPI00552442;IPI00935208;IPI00385340;IPI00643222	Centromere protein P;Putative uncharacterized protein DKFZp779J2459	CENPP;DKFZp779J2459	Q6IPU0;Q7Z672	12;6;4;4	41	1.3e-36	0.86138	14.026	18	19383000	0.86262	47.355	15	18775000	0.715593	0.758324
417	IPI00018924	High mobility group protein 20A;HMG box-containing protein 20A;HMG domain-containing protein HMGX1;HMG domain-containing protein 1;cDNA FLJ57155, highly similar to High mobility group protein 20A;cDNA, FLJ79180, highly similar to High mobility group protein 20A	HMG20A;HMGX1;HMGXB1	Q9NP66-1;Q9NP66;B4DMG1	4	15	4.94e-26	0.86083	3.6413	3	5615200	0.8134	28.271	4	11790000	0.714272	0.656701
567	IPI00329512;IPI00877103;IPI00844420;IPI00785142;IPI00384173;IPI00027285;IPI00220360;IPI00395674;IPI00793157	Small nuclear ribonucleoprotein-associated proteins B and B';Sm-B/Sm-B';Putative uncharacterized protein SNRPB;SNRPB protein;cDNA FLJ41124 fis, clone BRACE2014850, highly similar to Small nuclear ribonucleoprotein-associated protein N;Small nuclear ribonucleoprotein polypeptide N variant;Small nuclear ribonucleoprotein B';cDNA FLJ56740, highly similar to Small nuclear ribonucleoprotein-associated…	SNRPB;COD;SNRPB1;hCG_2039421;SNRPN;HCERN3;SMN	P14678-3;P14678;A8MT02;Q15182;B3KVR1;Q53HE7;Q9UIS4;P14678-1;B4DVS0;Q5XPV6;P63162;Q6LBS1;Q9UKR4;P14678-2;B4DVD6;Q66K91	6;6;6;6;6;6;6;6;3	18.3	2.94e-30	0.85974	15.282	11	30885000	0.88116	17.487	10	56343000	0.595718	0.670378
329	IPI00479191;IPI00013881;IPI00908896	Heterogeneous nuclear ribonucleoprotein H;Heterogeneous nuclear ribonucleoprotein H, N-terminally processed;Putative uncharacterized protein DKFZp686A15170	HNRNPH1;HNRPH;HNRPH1;DKFZp686A15170	P31943;Q68DG4	11;11;2	32.2	0	0.85965	22.396	107	1446500000	0.82784	33.082	113	2082100000	0.595479	0.543067
402	IPI00018110;IPI00910537	Transcription initiation factor TFIID subunit 11;Transcription initiation factor TFIID 28 kDa subunit;TFIID subunit p30-beta;cDNA FLJ50289, highly similar to Transcription initiation factor TFIID subunit 11	TAF11;TAF2I;PRO2134	Q15544;B4DY18	9;6	51.2	1.26e-118	0.85886	17.635	9	9720100	1.2597	12.507	9	20382000	0.70954	0.477396
284	IPI00012336;IPI00179465;IPI00607877;IPI00027202;IPI00794264;IPI00921831;IPI00433160;IPI00657738;IPI00926174	Zinc finger X-chromosomal protein;ZFX protein;X-linked zinc finger protein variant;X-linked zinc finger protein;Zinc finger protein ZFX isoform 4;Zinc finger protein ZFX;Zinc finger Y-chromosomal protein;ZFY protein;cDNA FLJ50242, highly similar to Zinc finger Y-chromosomal protein	ZFX;ZFY	P17010-1;P17010;B7ZKJ5;B9EG97;Q59EB9;Q8NHZ2;Q8NHZ3;Q8NHZ4;Q8NHZ5;Q8WXB8;Q8WXB9;Q8WWU0;Q8WXB7;Q9BYX9;P17010-2;P08048;Q24JR0;B4DVF7	4;4;4;3;3;3;1;1;1	5.2	2e-28	0.85823	31.632	4	7324800	0.97553	9.9229	2	7722600	0.708027	0.983017
738	IPI00100151;IPI00788157;IPI00829723	5'-3' exoribonuclease 2;DHM1-like protein;cDNA FLJ10711 fis, clone NT2RP3000917, highly similar to 5'-3' exoribonuclease 2 (EC 3.1.11.-);cDNA FLJ55645, highly similar to 5'-3' exoribonuclease 2 (EC 3.1.11.-);cDNA FLJ54526, highly similar to 5'-3' exoribonuclease 2 (EC 3.1.11.-)	XRN2	Q9H0D6-1;Q9H0D6;B3KMC9;B4DZC3;B4E0B9;Q9H0D6-2	28;26;1	33.6	2.23e-159	0.85799	23.734	36	79854000	0.82454	20.621	34	99036000	0.591071	0.535348
940	IPI00217541;IPI00871397;IPI00793683;IPI00794180;IPI00796481	ATP-dependent RNA helicase DDX51;DEAD box protein 51	DDX51	Q8N8A6	22;21;7;2;1	40.2	1.26e-133	0.85693	36.487	28	68589000	0.90261	17.649	28	134520000	0.58826	0.722373
514	IPI00024662	Chromobox protein homolog 5;Heterochromatin protein 1 homolog alpha;Antigen p25;CBX5 protein	CBX5;HP1A	P45973;Q6I9T7	4	23.6	5.65e-23	0.85675	58.765	4	5209100	0.77091	11.871	4	5591400	0.704472	0.569093
965	IPI00219153;IPI00878392;IPI00947070;IPI00856049;IPI00945264;IPI00879364	60S ribosomal protein L22;Epstein-Barr virus small RNA-associated protein;EBER-associated protein;Heparin-binding protein HBp15;Ribosomal protein L22-like protein;Ribosomal protein L22	RPL22	P35268;B8Y929;Q7Z4W8;Q8WYP0;Q9BYF5	8;7;1;1;1;1	59.4	1.13e-169	0.85645	19.858	30	789070000	0.80769	20.695	44	2016800000	0.586988	0.496348
915	IPI00216746;IPI00216049;IPI00807545;IPI00910458;IPI00514561;IPI00640296;IPI00796697	Heterogeneous nuclear ribonucleoprotein K;Transformation up-regulated nuclear protein;cDNA FLJ53312, highly similar to Heterogeneous nuclear ribonucleoprotein K;Heterogeneous nuclear ribonucleoprotein K transcript variant;HNRPK protein;Heterogeneous nuclear ribonucleoprotein K isoform a;cDNA FLJ77137, highly similar to Homo sapiens heterogeneous nuclear ribonucleoprotein K (HNRPK), transcript var…	HNRNPK;HNRPK;RP11-575L7.1-003;hCG_1985922;RP11-575L7.1-005;RP11-575L7.1-001;RP11-575L7.1-006	P61978-2;P61978;B4DFF1;Q5EC54;Q6IBN1;P61978-1;P61978-3;B4DUQ1;Q5T6W2;B3KU16;Q5T6W5;Q5T6W1	20;20;20;20;19;10;7	48.3	3.38e-192	0.85537	19.464	48	300170000	0.74788	22.369	52	389650000	0.584128	0.36533
902	IPI00412343;IPI00215721;IPI00215724	Fragile X mental retardation 1 protein;Fragile X mental retardation 1 variant;Fragile X mental retardation 1, isoform CRA_e;Putative uncharacterized protein FMR1	FMR1	Q06787-1;Q06787;Q59GC1;Q06787-3;Q06787-5;A6NNH4	0;0;0	0	3.67e-172	0.85476	9.0445	3	14634000	0.91882	6.77	3	27240000	0.699693	0.872306
248	IPI00010404	Splicing factor 3B subunit 5;Pre-mRNA-splicing factor SF3b 10 kDa subunit	SF3B5;SF3B10	Q9BWJ5	6	59.3	6.66e-94	0.85435	9.3391	9	29043000	0.88767	22.043	9	90750000	0.58143	0.686138
317	IPI00013475;IPI00031370;IPI00930715;IPI00827736	Tubulin beta-2A chain;TUBB2A protein;Tubulin beta-2B chain;TUBB2B protein;Tubulin, beta 2B, isoform CRA_a;cDNA FLJ78522, highly similar to Homo sapiens tubulin, beta 2 (TUBB2), mRNA;cDNA FLJ52378, highly similar to Tubulin beta-7 chain;cDNA FLJ53906, highly similar to Tubulin beta chain;Homo sapiens clone 23678;Putative uncharacterized protein DKFZp566F223;cDNA, FLJ93005, highly similar to Homo s…	TUBB2A;TUBB2;TUBB2B;hCG_1783210;DKFZp566F223	Q13885;A5D906;A5D907;Q9BVA1;A1L195;A8K068;B4E052;B7Z4N1;O43209;Q9UGA2;B2R6L0	3;3;2;2	10.8	4.72e-304	0.85401	15.204	2	2949000	0.69843	12.632	3	11133000	0.697892	0.424131
565	IPI00945705;IPI00218982;IPI00909467;IPI00297234;IPI00930496;IPI00930098;IPI00941831;IPI00027277;IPI00185298;IPI00027272;IPI00945744;IPI00945928;IPI00946315;IPI00946348;IPI00945236;IPI00946108;IPI00947541;IPI00946665	Breast cancer type 1 susceptibility protein;RING finger protein 53;Breast cancer 1 early onset;Early onset breast cancer 1;Breast and ovarian cancer susceptibility protein;BRCA1 protein;IRIS;cDNA FLJ58524, highly similar to Homo sapiens breast cancer 1, early onset (BRCA1), transcript variant BRCA1-delta 11b, mRNA;BRCAI;cDNA, FLJ79099, highly similar to Homo sapiens breast cancer 1, early onset (…	BRCA1;RNF53	P38398-2;P38398;P38398-1;Q3LRH8;Q3LRJ6;Q5XLT4;P38398-4;Q05BZ9;Q5YLB2;Q7Z606;P38398-3;B4DES0;P38398-5;Q5U3B7;Q6IN79;C6YB45;C6YB47;Q7KYU6;Q8IZK2;Q8IZK4;Q9NQR3;Q6P671;B7ZA85;Q3B890;Q3B891	1;1;1;1;1;1;1;1;1;1;1;1;1;1;1;1;1;1	0.5	0.010943	0.85343	26.438	2	242690	0.75444	8.045	3	710990	0.696499	0.535476
397	IPI00879750;IPI00017964;IPI00878876	Small nuclear ribonucleoprotein Sm D3;snRNP core protein D3;Small nuclear ribonucleoprotein polypeptide D3 (Small nuclear ribonucleoprotein D3 polypeptide 18kDa);cDNA FLJ51872, highly similar to Small nuclear ribonucleoprotein Sm D3	SNRPD3;hCG_2043333	C9JQC3;P62318;B5BU13;B4DJP7	2;2;2	10.9	1.99e-05	0.85282	14.621	7	64730000	0.81543	44.748	8	154480000	0.577388	0.514172
237	IPI00645793;IPI00828032;IPI00149098;IPI00939191;IPI00009891;IPI00100867;IPI00877098;IPI00874222	Transcription initiation factor TFIID subunit 1;Transcription initiation factor TFIID 250 kDa subunit;TBP-associated factor 250 kDa;Cell cycle gene 1 protein;Dystonia 3 (With Parkinsonism);TAF1 RNA polymerase II, TATA box binding protein (TBP)-associated factor, neuron specific isoform;Transcription initiation factor TFIID 210 kDa subunit;TBP-associated factor 210 kDa;TAF(II)210;TBP-associated fa…	TAF1;BA2R;CCG1;CCGS;TAF2A;DYT3;N-TAF1;TAF1L	P21675-4;P21675;A5CVC9;C9J5H5;P21675-3;B1Q2X3;P21675-2;C9IYQ5;P21675-1;A5CVC8;Q8IZX4	42;42;42;42;42;27;5;3	25.3	2.29e-165	0.85256	35.536	66	186440000	1.1733	22.227	69	239920000	0.576701	0.625563
78	IPI00002993	Transcription initiation factor TFIID subunit 9;Transcription initiation factor TFIID 31 kDa subunit;TAFII-32;RNA polymerase II TBP-associated factor subunit G;STAF31/32	TAF9;TAF2G;TAFII31	Q16594	12	50.8	5.24e-152	0.85222	46.133	40	199540000	1.3033	17.102	38	217500000	0.575804	0.394127
1492	IPI00760846;IPI00828082;IPI00760925	Myosin-XVIIIa;Myosin containing a PDZ domain;Molecule associated with JAK3 N-terminus;SP-A receptor subunit SP-R210 alphaS;cDNA FLJ59649, highly similar to Myosin-18A	MYO18A;KIAA0216;MYSPDZ	Q92614-1;Q92614;Q92614-4;Q5QD01;Q92614-3;B4E0T8	10;10;10	5.4	0	0.85155	17.277	107	334170000	1.0326	21.948	131	571810000	0.574037	0.963893
1092	IPI00297357;IPI00796862;IPI00909880;IPI00385561	Pin2-interacting protein X1;TRF1-interacting protein 1;Liver-related putative tumor suppressor;Protein 67-11-3;PINX1	PINX1;LPTL;LPTS	Q96BK5-1;Q96BK5;Q6QWG9	19;11;4;4	54	3.36e-249	0.85105	24.238	41	165420000	0.91216	28.382	47	200070000	0.572719	0.745554
1534	IPI00853240	Transcription initiation factor TFIID subunit 3;TBP-associated factor 3;Transcription initiation factor TFIID 140 kDa subunit;140 kDa TATA box-binding protein-associated factor;TAF140;TAFII140;TAF3 protein	TAF3	Q5VWG9;Q05DA0;Q0VGM1	19	21	1.43e-61	0.85094	24.999	40	65100000	1.2052	22.576	36	112550000	0.572429	0.561274
1017	IPI00235647	rRNA/tRNA 2'-O-methyltransferase fibrillarin-like protein 1	FBLL1	A6NHQ2	2	3.6	1.28e-29	0.84893	29.447	12	131860000	0.97281	21.729	10	136070000	0.567137	0.891631
588	IPI00028091;IPI00908396;IPI00007068;IPI00892652;IPI00936769;IPI00554433;IPI00916540;IPI00916399	Actin-related protein 3;Actin-like protein 3;cDNA FLJ51082, highly similar to Actin-like protein 3;cDNA FLJ52521, highly similar to Actin-like protein 3;cDNA FLJ51148, highly similar to Actin-like protein 3;cDNA FLJ52434, highly similar to Actin-like protein 3;cDNA, FLJ79112, highly similar to Actin-like protein 3;cDNA, FLJ79295, highly similar to Actin-like protein 3;ARP3 actin-related protein 3…	ACTR3;ARP3;hCG_26669	P61158;B4DT29;B4DTI0;B4DXW1;Q53QM2;Q59FV6;B4E1U3	9;5;2;2;2;1;1;1	32.1	5.52e-45	0.84876	108	5	11750000	0.8993	23.356	8	13263000	0.685288	0.833101
400	IPI00018098;IPI00646374;IPI00647851	Pre-mRNA-splicing factor 38B;Sarcoma antigen NY-SAR-27;PRPF38B protein;Putative uncharacterized protein DKFZp434O1172	PRPF38B;DKFZp434O1172	Q5VTL8-1;Q5VTL8;Q5VTL8-2;Q69YH0	3;2;2	4.6	2.74e-05	0.84846	28.683	3	2003900	0.79463	18.915	5	2637000	0.684568	0.6179
271	IPI00030371;IPI00011551;IPI00410582;IPI00926997	Tripartite motif-containing protein 4;RING finger protein 87;Tripartite motif-containing 4;Tripartite motif-containing 4, isoform CRA_a;cDNA FLJ35573 fis, clone SPLEN2005927, highly similar to Tripartite motif-containing protein 4;cDNA FLJ60086, highly similar to Tripartite motif-containing protein 4	TRIM4;RNF87;hCG_19489;tcag7.625	Q9C037-1;Q9C037;Q9C037-2;A4D298;B3KS62;B4DEC5;Q9C037-3;C9JDS3	1;1;1;1	2.2	0.046147	0.84784	3.7905	2	893330	0.67725	21.932	3	3416000	0.683081	0.383769
331	IPI00013917;IPI00157456	40S ribosomal protein S12	RPS12	P25398	7;2	70.5	1.18e-70	0.84619	28.686	5	15834000	0.81136	10.277	7	84266000	0.679122	0.504779
323	IPI00013743;IPI00387050;IPI00893291	BUD13 homolog;cDNA FLJ76180	BUD13	Q9BRD0-1;Q9BRD0;A8K4Z6;Q9BRD0-2	18;15;2	28.9	3.21e-62	0.84461	22.895	65	285480000	0.90036	20.21	58	342390000	0.555802	0.716912
225	IPI00009373;IPI00515006;IPI00642467;IPI00828199;IPI00645730	Chromatin modification-related protein EAF6 homolog;Sarcoma antigen NY-SAR-91;Chromosome 1 open reading frame 149	EAF6;C1orf149;RP3-423B22.2-008	Q9HAF1-3;Q9HAF1;B1AK64;Q9HAF1-1;Q9HAF1-2	3;3;3;3;1	17.9	3.47e-46	0.84442	18.187	3	1994100	1.0182	10.42	3	6593000	0.674877	0.922694
1025	IPI00288941;IPI00647587	Nuclear receptor coactivator 5;Coactivator independent of AF-2;Nuclear receptor coactivator 5, isoform CRA_b	NCOA5;KIAA1637;hCG_40023	Q9HCD5;B2RTV9	33;10	69.6	0	0.84359	18.972	92	642280000	0.9031	22.118	104	912260000	0.553134	0.723563
1312	IPI00413755;IPI00478296	Transcription initiation factor TFIID subunit 4;TBP-associated factor 4;Transcription initiation factor TFIID 135 kDa subunit;TAFII-130;RNA polymerase II TBP-associated factor subunit C;TAF4 RNA polymerase II, TATA box binding protein (TBP)-associated factor, 135kDa	TAF4;TAF2C;TAF2C1;TAF4A;TAFII130;TAFII135;RP5-1107C24.1-002	O00268;C9JFE8;Q5TBP5	28;27	35.9	0	0.84274	20.936	80	263770000	1.3213	21.349	67	422190000	0.550912	0.368283
1181	IPI00306400	Kinesin-like protein KIFC1;Kinesin-like protein 2;Kinesin-related protein HSET;cDNA FLJ53841, highly similar to Kinesin-like protein KIFC1;cDNA FLJ54292, highly similar to Kinesin-like protein KIFC1	KIFC1;HSET;KNSL2	Q9BW19;B4DMA8;B4E063	4	8.5	1.12e-17	0.84226	17.227	3	1439700	0.63195	34.197	4	4738500	0.669698	0.301996
1539	IPI00867617;IPI00921184;IPI00247096;IPI00440145	PHD finger protein 2;GRC5;cDNA FLJ59019, highly similar to PHD finger protein 2	PHF2;KIAA0662	O75151;B4DH04	18;12;6;2	22.4	5.74e-86	0.84133	15.842	17	26309000	0.98226	18.773	21	52704000	0.547232	0.914021
1566	IPI00234446;IPI00916767;IPI00748604;IPI00917017;IPI00844572;IPI00916330;IPI00918007;IPI00916960;IPI00064357	Cyclic AMP-dependent transcription factor ATF-2;Activating transcription factor 2;cAMP response element-binding protein CRE-BP1;HB16;Cyclic AMP-responsive element-binding protein 2;Activating transcription factor 2, isoform CRA_c;Activating transcription factor 2 splice variant ATF2-var1;Activating transcription factor 2 splice variant ATF2-var13;Activating transcription factor 2 splice variant A…	ATF2;CREB2;CREBP1;hCG_15721	P15336-1;P15336;A1L3Z2;A4D7U4;B8ZZU6;P15336-2;A4D7U9;A4D7V5;B3KY57;Q3B7B7;A4D7U3;A4D7U7;A4D7V1;Q8TAR1;C9IZX7	8;8;7;6;4;4;4;2;1	16.6	7.63e-81	0.83932	20.777	12	56255000	1.2759	61.401	13	75271000	0.541997	0.436264
414	IPI00018689	Centromere protein Q	CENPQ;C6orf139	Q7L2Z9	15	58.2	2.06e-90	0.83924	15.386	18	30641000	0.90373	32.274	22	39767000	0.541789	0.842039
893	IPI00184884;IPI00641205;IPI00000186	Non-structural maintenance of chromosomes element 1 homolog;cDNA, FLJ96768, Homo sapiens non-SMC (structural maintenance of chromosomes)element 1 protein (NSE1), mRNA	NSMCE1;HSPC333;HSPC337	Q8WV22;B2RDU2	6;6;2	18.8	4.18e-23	0.83915	6.0028	5	5557600	0.92522	23.541	5	4529300	0.662246	0.885052
391	IPI00017617;IPI00798375	Probable ATP-dependent RNA helicase DDX5;DEAD box protein 5;RNA helicase p68;cDNA FLJ53366, highly similar to Probable ATP-dependent RNA helicase DDX5 (EC 3.6.1.-);ATP-dependent RNA helicase DDX5;Putative uncharacterized protein;Putative uncharacterized protein DKFZp686J01190;cDNA FLJ59339, highly similar to Probable ATP-dependent RNA helicase DDX5 (EC 3.6.1.-);cDNA FLJ59357, highly similar to Pr…	DDX5;G17P1;HELR;HLR1;DKFZp686J01190	P17844;B4DN41;B5BUE6;Q59E92;Q7Z2V5;B4DLW8;B4DNG2	45;37	59.6	0	0.83898	28.757	317	7324900000	0.81814	32.255	323	10045000000	0.541113	0.52045
238	IPI00015147;IPI00641268;IPI00218344;IPI00909393;IPI00009975;IPI00790068;IPI00744535;IPI00478946;IPI00027461;IPI00216189;IPI00397362;IPI00410078	Cyclic AMP-dependent transcription factor ATF-7;Activating transcription factor 7;Transcription factor ATF-A;cDNA, FLJ94063, highly similar to Homo sapiens activating transcription factor 7 (ATF7), mRNA;Activating transcription factor 7, isoform CRA_b	ATF7;ATFA;hCG_23359	P17544-1;P17544;B2R8U0;B2RMP1;P17544-3;P17544-2;P17544-4	5;5;5;5;5;3;1;0;0;0;0;0	17	3.35e-78	0.83835	17.021	6	16717000	1.1155	11.656	6	17866000	0.66033	0.718776
1274	IPI00398772;IPI00411675;IPI00921092;IPI00921029;IPI00299681;IPI00399316	PR domain zinc finger protein 10;PR domain-containing protein 10;Tristanin;PRDM10 protein	PRDM10;KIAA1231;PFM7;TRIS	Q9NQV6-6;Q9NQV6;Q9NQV6-4;B7ZL72;Q9NQV6-3;Q9NQV6-5;Q9NQV6-1;Q9NQV6-2	14;14;14;14;14;14	10.6	1.17e-61	0.83719	12.835	16	15848000	1.0582	13.77	12	37131000	0.657552	0.835148
985	IPI00220302;IPI00014150	Pre-mRNA-splicing regulator WTAP;Wilms tumor 1-associating protein;WT1-associated protein;Female-lethal(2)D homolog;cDNA FLJ76151, highly similar to Homo sapiens Wilms tumor 1 associated protein (WTAP), transcript variant 1, mRNA;Putative uncharacterized protein DKFZp686F20131;Wilms tumor 1 associated protein;Wilms tumor 1 associated protein, isoform CRA_c;cDNA FLJ45925 fis, clone PLACE6016030, h…	WTAP;KIAA0105;DKFZp686F20131;RP1-56L9.4-002;hCG_34028	Q15007-1;Q15007;A8K489;Q6AHX7;Q15007-2;Q5TCL9;Q9BZS4	14;9	39.9	1.83e-161	0.83695	18.286	20	71201000	0.31433	64.037	19	110900000	0.53584	0.000581073
1214	IPI00332451;IPI00902492;IPI00925261;IPI00925614;IPI00789433;IPI00788753;IPI00925367;IPI00792587;IPI00019051;IPI00334759;IPI00798023;IPI00795421;IPI00796202;IPI00927906;IPI00926313	Nuclear receptor subfamily 2, group C, member 2;NR2C2 protein	NR2C2	B6ZGT8;C9JKS0;Q6PHZ7	2;2;0;0;0;0;0;0;0;0;0;0;0;0;0	4.7	0	0.83598	25.856	24	89730000	0.82489	25.023	28	151480000	0.533325	0.536166
297	IPI00012788	DNA-directed RNA polymerase I subunit RPA34;RNA polymerase I-associated factor PAF49;Anti-sense to ERCC-1 protein;CD3-epsilon-associated protein;A34.5;cDNA FLJ75784, highly similar to Homo sapiens CD3E antigen, epsilon polypeptide associated protein (CD3EAP), mRNA	CD3EAP;ASE1;CAST;PAF49	O15446-2;O15446;A8K818	1	2.5	0	0.83497	22.697	81	1263600000	0.88293	25.531	105	1688600000	0.53071	0.67466
790	IPI00816217;IPI00154528	Structural maintenance of chromosomes protein 6	SMC6;SMC6L1	Q96SB8-2;Q96SB8;C9JMN1;Q96SB8-1	6;6	6.5	1.09e-112	0.83457	19.924	6	2356600	0.95839	9.9389	5	3556500	0.651282	0.950118
252	IPI00010477;IPI00293267;IPI00163684;IPI00794258;IPI00472523;IPI00456941;IPI00943216;IPI00903067;IPI00794899;IPI00789269;IPI00908681;IPI00332981;IPI00788674	Galectin-9;HOM-HD-21;Ecalectin;Urate transporter isoform;Lectin, galactoside-binding, soluble, 9 (Galectin 9), isoform CRA_f;cDNA FLJ44029 fis, clone TESTI4027557, highly similar to Galectin-9;Lectin, galactoside-binding, soluble, 9;Urate transporter/channel protein;Lectin, galactoside-binding, soluble, 9 (Galectin 9), isoform CRA_a;Galectin 9 short isoform variant;Lectin, galactoside-binding, so…	LGALS9;HUAT;hCG_1749919	O00182-1;O00182;A7VJG6;O00182-2;B3KWW5;Q3B8N1;Q53FQ0;Q8WYQ7;B4DJD7	7;7;7;6;3;3;3;3;2;2;1;1;1	23.1	2.7e-94	0.83278	13.35	13	46099000	1.1261	21.761	15	77424000	0.525051	0.729584
669	IPI00032849;IPI00784265;IPI00747237;IPI00909689	Nucleolar protein 16;HBV pre-S2 trans-regulated protein 3;cDNA FLJ51327, highly similar to Protein CGI-117;NOP16 protein;Putative uncharacterized protein HSPC111;HSPC185	NOP16;CGI-117;HSPC111;hCG_1980223	Q9Y3C1;B4DV13;Q05D05;Q6PIM0;Q9P0T8	7;5;4;2	36.5	3.98e-66	0.83138	8.3187	8	11662000	0.97051	16.078	9	15210000	0.643655	0.973436
1545	IPI00878252;IPI00412837;IPI00893534;IPI00894343;IPI00892857	General transcription factor 3C polypeptide 2;Transcription factor IIIC subunit beta;TF3C-beta;TFIIIC 110 kDa subunit;Putative uncharacterized protein GTF3C2	GTF3C2;KIAA0011	Q8WUA4-1;Q8WUA4;Q53QN0;Q8WUA4-2;C9JNH7;C9JZK5	7;5;5;2;2	8.5	6.6e-13	0.83134	27.455	5	7792900	1.3543	26.325	4	7591100	0.643559	0.357988
599	IPI00028980;IPI00647910	Unhealthy ribosome biogenesis protein 2 homolog;cDNA FLJ75337;URB2 protein	URB2;KIAA0133	Q14146;A8K4P8;Q6PCC8	31;1	24.4	1.18e-135	0.83065	19.267	42	23996000	0.99113	23.814	54	65525000	0.641911	0.934904
782	IPI00152695;IPI00877677;IPI00233495	WD repeat-containing protein 82;Swd2;Transmembrane protein 113, isoform CRA_a;cDNA FLJ77819	WDR82;WDR82A;UNQ9342/PRO34047;TMEM113;hCG_2000308	Q6UXN9;A8K5R5	2;2;1	8.9	3.24e-33	0.83038	0.40811	2	1807500	1.0271	42.101	2	305440	0.641266	0.9028
856	IPI00175136;IPI00929179	Putative RNA-binding protein 15B;RNA-binding motif protein 15B;One-twenty two protein 3;RBM15B protein;Chromosome 3p21.1 gene sequence,	RBM15B;OTT3	Q8NDT2;A4QPG7;Q0VA89;Q13722	23;14	33.3	7.4e-113	0.82996	22.416	27	55689000	0.59897	37.479	36	97787000	0.517788	0.12004
212	IPI00009009	Protein CWC15 homolog	CWC15;C11orf5;AD-002;HSPC148	Q9P013	4	18.3	1.82e-07	0.82873	9.3899	3	2267400	0.94711	18.014	3	2381500	0.637325	0.928188
937	IPI00217468;IPI00815867	Histone H1.5;Histone H1a	HIST1H1B;H1F5	P16401	8;1	23.9	9.49e-153	0.8285	23.974	24	192080000	0.78721	46.715	17	249080000	0.514039	0.450032
1519	IPI00871240;IPI00829652;IPI00942450;IPI00181702;IPI00923625;IPI00940516;IPI00397794	cDNA FLJ56906, highly similar to RNA-binding protein 16;cDNA FLJ55551, highly similar to RNA-binding protein 16;cDNA FLJ55884, highly similar to RNA-binding protein 16;Putative RNA-binding protein 16;RNA-binding motif protein 16;RBM16 protein;Putative uncharacterized protein DKFZp434J2412;cDNA FLJ13797 fis, clone THYRO1000121, highly similar to Rattus norvegicus CTD-binding SR-like protein rA8 mR…	RBM16;KIAA1116;DKFZp434J2412;SFRS15;KIAA1172	B7Z3A4;B7Z876;B7Z888;Q9UPN6;Q05BU5;Q6NSK3;Q8NDE9;Q9H8B2;C9J1W7;O95104-1;O95104;Q0P607;C9JLZ0;C9JD39;O95104-2	3;3;2;2;2;2;2	2.1	0.00053777	0.82787	24.721	3	11316000	1.1815	37.149	3	13988000	0.635272	0.599045
673	IPI00033153;IPI00749024	Nuclear RNA export factor 1;Tip-associating protein;Tip-associated protein;mRNA export factor TAP;Putative uncharacterized protein DKFZp667O0311;cDNA FLJ61053, highly similar to Nuclear RNA export factor 1;cDNA FLJ59010, highly similar to Nuclear RNA export factor 1;Nuclear RNA export factor 1, isoform CRA_b;cDNA FLJ57456, highly similar to Nuclear RNA export factor 1;Nuclear RNA export factor 1 …	NXF1;TAP;DKFZp667O0311;hCG_2020139	Q9UBU9;Q68CW9;B4E227;B4E269;B4E3J0;Q59E96	2;2	4.5	5.46e-12	0.82783	11.911	2	1559100	0.60764	4.6712	3	3327400	0.635177	0.261227
1075	IPI00294619;IPI00788849	Protein TFG;TRK-fused gene protein;Putative MAPK activating protein	TFG	Q92734;Q7Z426;Q7Z427	1;1	4.2	6.97e-89	0.82776	13.019	14	89015000	0.80522	18.885	15	121770000	0.512141	0.490694
442	IPI00020991	CDKN2A-interacting protein;Collaborator of ARF;cDNA FLJ38861 fis, clone MESAN2011984, highly similar to Homo sapiens collaborates/cooperates with ARF (alternate reading frame) protein (CARF), mRNA;Putative uncharacterized protein DKFZp686M0665	CDKN2AIP;CARF;DKFZp686M0665	Q9NXV6;B3KTW3;Q7Z335	18	42.6	2.99e-104	0.82732	16.47	16	34661000	0.83609	28.423	14	44743000	0.511014	0.562468
434	IPI00020021;IPI00909779;IPI00942944;IPI00425937	Protein DEK;DEK oncogene (DNA binding), isoform CRA_a;cDNA, FLJ92998, Homo sapiens DEK oncogene (DNA binding) (DEK), mRNA;cDNA FLJ51914, highly similar to Protein DEK;cDNA FLJ53031, highly similar to Protein DEK;cDNA FLJ52337, highly similar to Protein DEK	DEK;hCG_36749	P35659;B2R6K6;B4DNW3;B4DFG0;B4DN37	15;13;13;2	31.2	1.12e-64	0.82634	17.599	50	271000000	0.66772	19.282	49	360890000	0.508506	0.216151
777	IPI00152093;IPI00922722	Periphilin-1;Gastric cancer antigen Ga50;cDNA FLJ52742, highly similar to Periphilin-1;cDNA FLJ58824, highly similar to Periphilin-1	PPHLN1;HSPC206;HSPC232	Q8NEY8-3;Q8NEY8;B7Z695;B7Z8M9	1;1	4.4	1.81e-46	0.82408	11.212	2	3012600	0.67465	13.1	2	5148600	0.626233	0.378898
189	IPI00007928	Pre-mRNA-processing-splicing factor 8;Splicing factor Prp8;PRP8 homolog;220 kDa U5 snRNP-specific protein;p220;cDNA FLJ57882, highly similar to Pre-mRNA-processing-splicing factor 8;U5 snRNP-specific protein variant;Apoptosis-regulated protein 1;Apoptosis-regulated protein 2	PRPF8;PRPC8	Q6P2Q9;B4DK16;Q53GM6;Q6JH02;Q6JH03	61	29.2	1.05e-173	0.82322	24.492	49	33017000	1.6542	30.258	63	112710000	0.500544	0.0932599
1334	IPI00420014;IPI00740142;IPI00953667;IPI00168235;IPI00927472	U5 small nuclear ribonucleoprotein 200 kDa helicase;U5 snRNP-specific 200 kDa protein;Activating signal cointegrator 1 complex subunit 3-like 1;BRR2 homolog;SNRNP200 protein;cDNA FLJ55548, highly similar to U5 small nuclear ribonucleoprotein 200 kDa helicase (EC 3.6.1.-);cDNA FLJ13778 fis, clone PLACE4000431, highly similar to H.sapiens U5 snRNP-specific 200kD protein;PRO2281;Putative RNA helicase	SNRNP200;ASCC3L1;HELIC2;KIAA0788	O75643-1;O75643;A2RRQ7;A4FU77;B4E150;Q5ZF01;Q7L5W4;Q9H8B9;Q9P172;Q9UNV9	45;34;13;13;9	23	0	0.82189	28.686	52	27562000	1.5629	22.385	64	117440000	0.497161	0.138425
84	IPI00003362	78 kDa glucose-regulated protein;GRP 78;Heat shock 70 kDa protein 5;Immunoglobulin heavy chain-binding protein;Endoplasmic reticulum lumenal Ca(2+)-binding protein grp78;cDNA FLJ60062, highly similar to 78 kDa glucose-regulated protein;HSPA5 protein	HSPA5;GRP78	P11021;B4DEF7;Q2KHP4	9	18.8	3.23e-91	0.8213	14.239	9	19186000	0.73787	32.82	8	15537000	0.619612	0.501981
668	IPI00032827	Pre-mRNA branch site protein p14;SF3B 14 kDa subunit;Putative uncharacterized protein P14;Splicing factor 3B, 14 kDa subunit;cDNA, FLJ92174, Homo sapiens CGI-110 protein (CGI-110), mRNA	SF3B14;CGI-110;HSPC175;HT006;P14;hCG_22386	Q9Y3B4;Q53TM1	4	36.8	3.83e-38	0.82122	23.325	6	21266000	0.85103	27.244	4	43266000	0.619421	0.734477
953	IPI00218187;IPI00005705;IPI00894160	Serine/threonine-protein phosphatase PP1-gamma catalytic subunit;Protein phosphatase 1C catalytic subunit;cDNA FLJ60729, highly similar to Serine/threonine-protein phosphatase PP1-gammacatalytic subunit (EC 3.1.3.16);Serine/threonine protein phosphatase	PPP1CC	P36873-2;P36873;P36873-1;B4DNE3;Q9UPN1	4;3;0	10.4	0	0.8211	16.219	4	61423000	0.81776	11.774	4	70570000	0.495155	0.519569
501	IPI00024067;IPI00455383;IPI00022881;IPI00300446	Clathrin heavy chain 1;CLH-17	CLTC;CLH17;CLTCL2;KIAA0034	Q00610-1;Q00610;Q00610-2	7;7;1;1	4.5	2.68e-13	0.81881	20.255	5	1110100	0.8836	73.487	7	12588000	0.613688	0.801248
759	IPI00106567;IPI00432450;IPI00385811;IPI00917459;IPI00917267	WD repeat-containing protein 33;WD repeat-containing protein WDC146;Putative uncharacterized protein DKFZp762F0712	WDR33;WDC146;DKFZp762F0712	Q9C0J8;Q69YF7	12;3;2;2;1	12.6	8.78e-49	0.81755	14.719	7	5591700	0.70306	12.457	11	26497000	0.610694	0.433104
1009	IPI00221129;IPI00916446	Homeobox protein DLX-1;cDNA FLJ76107, highly similar to Homo sapiens distal-less homeo box 1 (DLX1), mRNA;Putative uncharacterized protein DLX1	DLX1	P56177;Q53SU3;B8ZZW6	2;2	7.8	0.0023656	0.81754	31.202	4	2175700	0.95217	14.065	3	1716100	0.61067	0.938052
213	IPI00009010;IPI00106374	TRM112-like protein	AD-001;HSPC152;HSPC170	Q9UI30	3;1	32.8	1.45e-29	0.8175	7.5775	2	1512400	1.2676	26.725	5	7576800	0.610575	0.466298
1070	IPI00924510;IPI00293845;IPI00375454;IPI00925200;IPI00927193;IPI00910844	Telomere-associated protein RIF1;Rap1-interacting factor 1 homolog;cDNA FLJ55392, highly similar to Telomere-associated protein RIF1	RIF1	C9JI70;Q5UIP0-1;Q5UIP0;Q5UIP0-2;B4DRJ4;C9JGN9;C9JBR1	29;29;29;29;8;7	15.2	7.24e-145	0.81732	25.272	32	12688000	0.82592	28.157	31	31596000	0.610147	0.682607
1543	IPI00873899;IPI00013495;IPI00792186;IPI00642673	ATP-binding cassette sub-family F member 1;ATP-binding cassette 50;TNF-alpha-stimulated ABC protein;ATP-binding cassette sub-family F (GCN20) member 1;ATP-binding cassette, sub-family F (GCN20), member 1;ATP-binding cassette, sub-family F, member 1 variant;ABC50 protein;ATP-binding cassette, sub-family F (GCN20), member 1, isoform CRA_a	ABCF1;ABC50;DADB-129D20.7-001;DAMA-178G23.9-001;DAMC-83F13.6-001;DASS-182C6.1-001;DADB-129D20.7-002;DAMA-178G23.9-002;DAMC-83F13.6-002;DASS-182C6.1-002;hCG_26012	Q8NE71-1;Q8NE71;A2BF75;Q59F96;Q8NE71-2;Q2L6I2	40;38;20;10	39.1	0	0.81732	33.874	194	1416400000	0.7594	21.028	197	2373000000	0.48559	0.389487
947	IPI00217782	CCAAT/enhancer-binding protein epsilon	CEBPE	Q15744	12	42	1.04e-83	0.81679	24.746	24	69337000	0.63821	63.315	19	68078000	0.484253	0.170992
721	IPI00069750;IPI00100716;IPI00856076;IPI00797595;IPI00855912;IPI00788826	Poly(U)-binding-splicing factor PUF60;60 kDa poly(U)-binding-splicing factor;FUSE-binding protein-interacting repressor;Siah-binding protein 1;Ro-binding protein 1	PUF60;FIR;ROBPI;SIAHBP1	Q9UHX1-1;Q9UHX1;Q9UHX1-2;Q9UHX1-5;Q9UHX1-3;Q9UHX1-6;Q9UHX1-4	9;9;9;9;9;9	27.2	2.44e-88	0.81541	14.484	10	19178000	1.002	16.612	9	20895000	0.605612	0.959474
256	IPI00010744;IPI00382764;IPI00031722;IPI00020947;IPI00292735;IPI00657994;IPI00793020;IPI00942462;IPI00873283;IPI00644080;IPI00014539	Homeobox protein Hox-A9;Hox-1G;HOXA-9B;HOXA-9A	HOXA9;HOX1G;HOXA-9	P31269;O75806;O75805	4;2;1;0;0;2;0;0;0;0;0	20.6	1.58e-69	0.8142	37.162	5	20933000	0.95872	35.769	7	24708000	0.602741	0.950756
369	IPI00925251;IPI00745343;IPI00016572;IPI00924895;IPI00925525;IPI00878380	Small nuclear ribonucleoprotein G-like protein;Small nuclear ribonucleoprotein G;SNRPG protein	SNRPG;PBSCG	C9J303;A8MWD9;P62308;Q49AN9	3;3;3;3;1;1	23.3	4.63e-13	0.81331	5.6454	3	20081000	0.77584	10.668	3	56150000	0.600631	0.424922
87	IPI00003519;IPI00917777;IPI00903143	116 kDa U5 small nuclear ribonucleoprotein component;U5 snRNP-specific protein, 116 kDa;Elongation factor Tu GTP-binding domain-containing protein 2;cDNA FLJ78483, highly similar to Homo sapiens elongation factor Tu GTP binding domain containing 2 (EFTUD2), mRNA;cDNA FLJ44500 fis, clone UTERU3000828, highly similar to 116 kDa U5 small nuclear ribonucleoprotein component;cDNA FLJ55341, highly simi…	EFTUD2;KIAA0031;SNRP116;U5-116KD	Q15029;A8KAP3;B3KX19;B4DMC0;Q6IBM8;B4DK30;B4DZB1;Q8IXJ3;B3KWY2	30;30;19	37.4	3.12e-269	0.81316	21.247	40	67119000	1.6606	20.604	49	113390000	0.475129	0.0906785
1296	IPI00411886;IPI00418523;IPI00385785;IPI00921079;IPI00909294	Nucleolar complex protein 2 homolog;NOC2-like;cDNA FLJ14222 fis, clone NT2RP3003992, highly similar to Nucleolar complex protein 2 homolog;cDNA FLJ12694 fis, clone NT2RP1000358, highly similar to Homo sapiens mRNA; cDNA DKFZp564C186 (from clone DKFZp564C186)	NOC2L	Q9Y3T9;B3KNC3;Q9H9J5	8;3;3;2;1	12.1	5.11e-18	0.8116	25.542	11	10109000	0.89667	13.483	6	9864000	0.596579	0.827783
653	IPI00384471;IPI00032214;IPI00909573;IPI00922474;IPI00556201	Bromodomain containing 1;cDNA FLJ75275, highly similar to Homo sapiens bromodomain containing 1, mRNA;Bromodomain containing 1, isoform CRA_a;cDNA FLJ51161, highly similar to Bromodomain-containing protein 1;BRD1 protein;Putative uncharacterized protein DKFZp434B094;Bromodomain-containing protein 1;BR140-like protein;cDNA FLJ51158, highly similar to Bromodomain-containing protein 1;Putative uncha…	BRD1;RP3-522J7.4-003;hCG_15662;DKFZp434B094;BRL;BRPF2;DKFZp686F0325;DKFZp586E1619	A6ZJA4;B4DZC2;Q86X06;Q9Y4Q3;O95696;B4DZ41;Q5CZ83;Q659H0;B4E3L9;B7Z926;Q59G93	2;2;2;2;2	1.3	0.006846	0.81088	34.22	2	273000	0.80559	28.597	4	1520000	0.594874	0.640546
470	IPI00022449;IPI00099332	Dedicator of cytokinesis protein 2;cDNA FLJ46228 fis, clone TESTI4014908, highly similar to Dedicator of cytokinesis protein 2;cDNA FLJ46592 fis, clone THYMU3045510, highly similar to Dedicator of cytokinesis protein 2;DOCK2 protein	DOCK2;KIAA0209	Q92608-1;Q92608;B3KXW9;B3KY14;Q5XG91;Q92608-2	6;3	3.5	1.81e-11	0.81058	38.164	6	1672600	0.82582	19.979	6	5234500	0.594164	0.682401
562	IPI00027255;IPI00909366;IPI00792530	Myosin light chain 6B;Smooth muscle and nonmuscle myosin light chain alkali 6B;Myosin light chain 1 slow-twitch muscle A isoform;cDNA FLJ60058, highly similar to Myosin light chain 1, slow-twitch muscle A isoform	MYL6B;MLC1SA	P14649;B4E368	4;3;3	22.1	6.2e-28	0.81015	32.995	3	5752100	1.1513	33.432	5	8864200	0.593146	0.651886
1167	IPI00305068;IPI00943860	Pre-mRNA-processing factor 6;U5 snRNP-associated 102 kDa protein;PRP6 homolog;cDNA, FLJ95067;cDNA FLJ10692 fis, clone NT2RP3000361, highly similar to Pre-mRNA-processing factor 6 homolog	PRPF6;C20orf14	O94906;B2RAR5;B3KMC6	25;12	27.8	6.85e-97	0.81003	14.87	27	83571000	1.8511	24.599	24	81219000	0.467305	0.0386202
1148	IPI00302850;IPI00943813;IPI00647160	Small nuclear ribonucleoprotein Sm D1;snRNP core protein D1;Sm-D autoantigen;Small nuclear ribonucleoprotein D1 polypeptide 16kDa	SNRPD1;hCG_2021137	P62314;B5BTZ1;Q7Z5A3	3;2;1	20.2	9.28e-11	0.80919	5.9279	4	14674000	0.86125	13.609	6	56120000	0.590875	0.622387
518	IPI00024933;IPI00816063;IPI00868816	60S ribosomal protein L12;Ribosomal protein L12 variant	RPL12	P30050-1;P30050;Q59FI9;P30050-2	5;4;1	44.2	3.67e-67	0.809	43.211	3	20683000	1.2141	30.333	9	34883000	0.590426	0.545694
1168	IPI00305092;IPI00790634;IPI00914992	Partner of Y14 and mago;Protein wibg homolog	WIBG;PYM	Q9BRP8-1;Q9BRP8;Q9BRP8-2	2;2;2	14.2	9.12e-34	0.80858	95.012	2	735100	0.49929	30.226	2	1058500	0.589433	0.113933
864	IPI00178150;IPI00556059;IPI00930520;IPI00175193	Chromosome-associated kinesin KIF4A;cDNA FLJ14204 fis, clone NT2RP3003138, highly similar to Chromosome-associated kinesin KIF4A;Chromosome-associated kinesin KIF4A variant;KIF4A protein	KIF4A;KIF4	O95239-1;O95239;B3KNC0;Q59HG1;O95239-2;Q6PKB2	30;25;14;14	29.2	2.42e-163	0.80816	19.395	32	54227000	0.72694	17.66	28	98841000	0.462651	0.323001
311	IPI00013338;IPI00788136	Centromere protein O;Interphase centromere complex protein 36;Putative uncharacterized protein MGC11266	CENPO;ICEN36;MGC11266	Q9BU64-1;Q9BU64;Q9BU64-2;Q53SX2	9;7	36	6.56e-113	0.80813	29.726	9	12581000	0.80904	18.96	13	11831000	0.588369	0.647681
191	IPI00008091	Putative DNA helicase INO80 complex homolog 1;cDNA FLJ77049, highly similar to Homo sapiens homolog of yeast INO80 (INO80), transcript variant 2, mRNA;cDNA FLJ11314 fis, clone PLACE1010134, weakly similar to TRANSCRIPTION REGULATORY PROTEIN SNF2	INO80;INOC1;KIAA1259	Q9ULG1;A8K2V6;Q9NUK2	2	1.4	0.00010743	0.80776	11.843	3	525690	1.3509	9.5546	3	1360200	0.587495	0.361789
1452	IPI00645452;IPI00909140;IPI00647896;IPI00908770;IPI00953417	cDNA FLJ50617, highly similar to Tubulin beta-7 chain;cDNA, FLJ79164, highly similar to Tubulin beta-7 chain;cDNA, FLJ79215, highly similar to Tubulin beta-7 chain;Tubulin beta polypeptide;Tubulin, beta;Tubulin beta chain;Tubulin beta-5 chain;cDNA FLJ56903, highly similar to Tubulin beta-7 chain;Beta 5-tubulin;Beta-tubulin protein;Tubulin, beta, isoform CRA_a;MRNA encoding beta-tubulin. (from clo…	TUBB;DAAP-285E11.4-003;DADB-118P11.3-003;DAMA-26D6.3-003;DAMC-316D20.4-003;DAQB-47P19.9-003;DASS-191K16.2-003;XXbac-BCX111D4.2-003;XXbac-BPG252P9.4-003;TUBB5;OK/SW-cl.56;DAAP-285E11.4-001;DADB-118P11.3-001;DAMA-26D6.3-001;DAMC-316D20.4-001;DAQB-47P19.9-001;DASS-191K16.2-001;XXbac-BCX111D4.2-001;XXbac-BPG252P9.4-001;hCG_26016;XTP3TPATP1;DAAP-285E11.4-002;DADB-118P11.3-002;DAMA-26D6.3-002;DAMC-316D…	B4DQN9;B7ZAF0;B7ZAK1;Q5JP53;P07437;B4DY90;Q5SU16;Q6LC01;B4DXZ5;Q1KSF8;Q5ST81;Q6P602;Q96B85;Q9BUU9;B4DMU8;A4UCU2;B4DMJ5	5;5;3;5;4	16.9	0	0.80604	31.433	34	357500000	0.68258	31.865	31	394280000	0.457394	0.241015
1144	IPI00333541;IPI00302592;IPI00644576;IPI00553169;IPI00927825;IPI00552416;IPI00178352;IPI00413958;IPI00910863;IPI00552858;IPI00657767	Filamin-A;Alpha-filamin;Filamin-1;Endothelial actin-binding protein;Actin-binding protein 280;Non-muscle filamin;Filamin A, alpha (Actin binding protein 280);Filamin A, alpha (Actin binding protein 280), isoform CRA_b;Filamin A;Filamin A, alpha (Actin binding protein 280), isoform CRA_c;FLNA protein;FLJ00119 protein;Putative uncharacterized protein FLNA;cDNA FLJ57038, highly similar to Filamin-A;…	FLNA;FLN;FLN1;XX-FW83128A1.1-002;hCG_41341;XX-FW83128A1.1-001;FLJ00119;XX-FW83128A1.1-010	P21333-1;P21333;Q5HY55;Q60FE5;P21333-2;Q5HY53;Q60FE6;Q6NXF2;Q8TES4;Q5HY54;Q96C61;A6NDY9;B2ZZ80;B4E2F9;Q86TQ3	34;34;34;32;6;6;1;1;4;2;1	17.6	1.99e-154	0.80545	56.808	39	248230000	0.9139	23.804	27	366670000	0.455934	0.749776
1268	IPI00396485;IPI00472724;IPI00025447;IPI00940393;IPI00014424;IPI00941522;IPI00180730;IPI00556204;IPI00382804;IPI00938077;IPI00879622;IPI00431701;IPI00431441;IPI00935896	Elongation factor 1-alpha 1;eEF1A-1;Elongation factor Tu;Leukocyte receptor cluster member 7;Elongation factor 1-alpha;Eukaryotic translation elongation factor 1 alpha;cDNA FLJ54032, highly similar to Elongation factor 1-alpha 1;Putative elongation factor 1-alpha-like 3;eEF1A-like 3;Eukaryotic translation elongation factor 1 alpha 1;EEF1A1 protein;Putative uncharacterized protein;Elongation facto…	EEF1A1;EEF1A;EF1A;LENG7;PTI-1;EEF1A1L14;RP11-505P4.2-001;hCG_2033271;EEF1AL3;RP11-505P4.2-015;RP11-505P4.2-003;EEF1A2;EEF1AL;STN	P68104;A8K9C4;A9X7H1;B4DV42;B4E2C5;Q16577;Q53G85;Q53G89;Q53GA1;Q53GE9;Q53HM9;Q53HQ7;Q53HR1;Q53HR5;Q6IPN6;Q6IPS9;Q6IPT9;Q8IUB0;Q96RE1;Q9H2I7;Q9NZS6;Q5VTE0;Q5JR01;A6PW80;Q2F837;Q504Z0;Q6IQ15;Q6P082;Q6P4C9;Q8TBL1;Q96C29;Q96CD8;Q96EB3;B4DNE0;Q05639	7;7;6;6;5;4;3;3;3;2;1;1;1;1	18.6	7.59e-26	0.80361	27.96	19	61117000	0.63475	18.11	17	87807000	0.451392	0.166076
144	IPI00006196;IPI00872028;IPI00292771;IPI00030136	Nuclear mitotic apparatus protein 1;SP-H antigen;cDNA FLJ76708, highly similar to Homo sapiens nuclear mitotic apparatus protein 1 (NUMA1), mRNA;NUMA1 protein;Nuclear mitotic apparatus protein 1 variant;Putative uncharacterized protein;Nuclear mitotic apparatus protein;NUMA1 variant protein	NUMA1;NUMA;NuMA;NUMA1 variant protein	Q14980-2;Q14980;A8K394;Q3SYK8;Q59HB8;Q7Z757;Q96HN5;Q9UPG3;Q4LE64;Q14980-1	56;55;55;25	33.7	0	0.80331	16.706	52	75757000	0.7698	22.16	59	98653000	0.450653	0.411778
1113	IPI00299033;IPI00643131;IPI00012578	Importin subunit alpha-3;Karyopherin subunit alpha-3;SRP1-gamma;Importin alpha Q2;Karyopherin alpha 3 variant;Importin alpha-3 subunit;Karyopherin alpha 3 (Importin alpha 4);cDNA FLJ75511, highly similar to Homo sapiens karyopherin alpha 3 (importin alpha 4) (KPNA3), mRNA;cDNA FLJ78124, highly similar to Homo sapiens karyopherin alpha 3 (importin alpha 4) (KPNA3), mRNA;Karyopherin alpha 3 (Import…	KPNA3;QIP2;RP11-432M24.3-001;hCG_2020517;RP11-432M24.3-002	O00505;Q53F09;Q5JVM9;Q8IYQ9;Q5JVN1	6;3;2	14.4	1.68e-48	0.80328	16.692	7	13511000	0.77101	16.304	10	17499000	0.576924	0.569298
1056	IPI00292496;IPI00514047;IPI00945532;IPI00018511	Tubulin beta-8 chain;Novel protein similar to beta-tubulin 4Q (TUBB4Q) (LOC253936);Tubulin, beta 8, isoform CRA_c;Putative tubulin beta-4q chain	TUBB8;RP11-631M21.2;RP11-631M21.2-005;hCG_2017862;RP11-631M21.2-002;TUBB4Q;TUB4Q	Q3ZCM7;Q5SQY0;C9JAA5;Q5SQY1;Q99867	2;2;2;2	7.4	8.39e-70	0.8008	6.1633	2	6835500	0.79842	5.0622	3	28417000	0.571087	0.625726
45	IPI00000686;IPI00796936;IPI00789814;IPI00788256	Probable RNA-binding protein 19;RNA-binding motif protein 19;cDNA FLJ77989, highly similar to Homo sapiens RNA binding motif protein 19, mRNA;cDNA, FLJ95445, highly similar to Homo sapiens RNA binding motif protein 19 (RBM19), mRNA	RBM19;KIAA0682	Q9Y4C8;A8K5X9	9;1;1;1	11.7	8.87e-31	0.80052	26.544	6	3537000	0.70118	20.46	12	12334000	0.570428	0.429454
276	IPI00011913	Heterogeneous nuclear ribonucleoprotein A0	HNRNPA0;HNRPA0	Q13151	13	45.9	3.11e-212	0.79991	18.691	22	120420000	0.71355	22.143	25	204990000	0.442305	0.297096
38	IPI00000155;IPI00647134;IPI00647648;IPI00910934;IPI00644210	Nuclear protein NP60;Nuclear protein of 60 kDa;3-hydroxyisobutyrate dehydrogenase-like protein;Cytokine-like nuclear factor N-PAC	NP60;HIBDL	Q49A26-1;Q49A26;Q49A26-3;Q49A26-2;Q49A26-5;Q49A26-4	9;9;9;9;7	25.5	4.03e-77	0.7992	17.869	24	28931000	0.83498	17.88	18	30574000	0.440568	0.701344
1091	IPI00297241	Nucleolar pre-ribosomal-associated protein 1	URB1;C21orf108;KIAA0539;NPA1	O60287	45	24.4	0	0.79871	29.186	70	79878000	1.0134	21.539	78	155300000	0.439371	0.986683
1155	IPI00303343	Splicing factor, arginine/serine-rich 19;Serine arginine-rich pre-mRNA splicing factor SR-A1;SR-related-CTD-associated factor	SCAF1;SFRS19;SRA1	Q9H7N4	4	3.7	1.14e-11	0.79814	41.533	6	7521600	1.2042	41.04	6	13373000	0.564836	0.561492
1154	IPI00303292;IPI00945733;IPI00796516;IPI00790454;IPI00946369;IPI00413214;IPI00747764;IPI00642306	Importin subunit alpha-1;Karyopherin subunit alpha-1;SRP1-beta;RAG cohort protein 2;Nucleoprotein interactor 1;cDNA FLJ43638 fis, clone SPLEN2039845, highly similar to IMPORTIN ALPHA-1 SUBUNIT;cDNA FLJ55353, highly similar to Importin alpha-1 subunit;cDNA FLJ46417 fis, clone THYMU3012402, highly similar to Importin alpha-1 subunit;Karyopherin alpha 1 (Importin alpha 5)	KPNA1;RCH2	P52294;B3KWR2;B3KXZ2;Q5BKZ2;C9JYI4;C9J4U1;C9JWD9;C9J5U8;C9J6N6;C9J352	6;5;4;4;4;2;1;1	11.7	1.62e-23	0.79588	9.1202	3	7045500	0.96067	38.986	4	9466400	0.559536	0.954524
574	IPI00027713;IPI00218334;IPI00927217;IPI00924733;IPI00433048;IPI00927840;IPI00748922;IPI00413378;IPI00375605;IPI00002501;IPI00952957;IPI00014322;IPI00877147;IPI00927413;IPI00925815;IPI00922143;IPI00926858;IPI00793405;IPI00847200;IPI00332389;IPI00377146;IPI00876879;IPI00337364;IPI00848332;IPI00947290	Cyclic AMP-responsive element-binding protein 1;cAMP responsive element binding protein 1;CAMP responsive element binding protein 1, isoform CRA_a;cDNA, FLJ93156, Homo sapiens cAMP responsive element binding protein 1 (CREB1),transcript variant B, mRNA;cDNA FLJ56700, highly similar to cAMP response element-binding protein;CREB1 protein;CAMP responsive element binding protein 1, isoform CRA_b;cDNA…	CREB1;hCG_15208	P16220-1;P16220;Q5U0J5;P16220-2;B7Z5C6;Q53X93;Q4ZG78;C9J896;C9J276;Q53RU9;Q6V963;C9JBT4	3;3;2;2;2;2;1;1;1;1;1;1;1;1;1;1;1;1;1;1;1;1;1;1;1	15.2	5.7e-14	0.79534	32.325	3	1971000	0.76596	13.332	3	2426300	0.558271	0.558961
139	IPI00006099;IPI00935393;IPI00879994;IPI00790085;IPI00401843;IPI00880141;IPI00874269;IPI00880017;IPI00791193;IPI00867707;IPI00937702	Ribosome biogenesis protein BMS1 homolog;Ribosome assembly protein BMS1 homolog;BMS1 homolog, ribosome assembly protein (Yeast);BMS1-like, ribosome assembly protein (Yeast), isoform CRA_a	BMS1;BMS1L;KIAA0187;AL022344.1-001;hCG_2006799	Q14692;Q5QPT5	25;3;3;3;3;3;3;2;2;1;1	22.9	6.98e-103	0.79528	25.376	37	28039000	0.77474	35.666	54	86210000	0.431024	0.422518
808	IPI00914061;IPI00165041;IPI00941770;IPI00555853;IPI00909120	cDNA FLJ57828, highly similar to Treacle protein;TCOF1 protein;cDNA FLJ57346, highly similar to Homo sapiens Treacher Collins-Franceschetti syndrome 1 (TCOF1), transcript variant 1, mRNA;Treacle protein;Treacher Collins syndrome protein	TCOF1	B4DRA2;A0JLU0;B4E111;Q13428-5;Q13428	2;2;2;0;0	2	0	0.79472	10.527	11	44755000	0.83658	19.474	8	47438000	0.429667	0.563624
1061	IPI00292975;IPI00166555;IPI00942458;IPI00827541;IPI00329545;IPI00795335;IPI00646837	RNA-binding protein 27;RNA-binding motif protein 27;cDNA FLJ16787 fis, clone PLACE6013222, weakly similar to Mus musculus RNA binding motif protein 26 (Rbm26), mRNA;RBM27 protein	RBM27;KIAA1311	Q9P2N5;B3KY61;Q05DK9	15;2;2;2;2;2;2	17.2	1.08e-50	0.79434	28.435	17	24062000	1.0276	18.386	12	33292000	0.555929	0.901689
261	IPI00640088;IPI00010865;IPI00514910;IPI00843824;IPI00647922;IPI00908480	Casein kinase 2 beta polypeptide;Casein kinase 2, beta polypeptide;Casein kinase 2, beta polypeptide, isoform CRA_d;Casein kinase II subunit beta;Phosvitin;G5a;Casein kinase 2, beta polypeptide, isoform CRA_b;cDNA, FLJ92126, Homo sapiens casein kinase 2, beta polypeptide (CSNK2B), mRNA	CSNK2B;DADB-127H9.2-004;DAMA-236L13.2-004;DAMC-157M7.2-004;DAQB-195H10.8-004;DASS-336N12.7-004;XXbac-BCX88C14.4-004;hCG_43725;CK2N;G5A;DADB-127H9.2-001;DAMA-236L13.2-001;DAMC-157M7.2-001;DASS-336N12.7-001;DADB-127H9.2-002;DAMA-236L13.2-002;DAMC-157M7.2-002;DAQB-195H10.8-002;DASS-336N12.7-002;XXbac-BCX88C14.4-002;XXbac-BPG32J3.6-002	Q5SRQ6;P67870;B0UXA9;Q5SRQ3	6;6;4;1;1;1	35	2.73e-18	0.79376	22.244	4	6126500	0.81694	22.329	5	8490200	0.554572	0.664026
815	IPI00166055;IPI00792433	Uncharacterized protein C8orf59;Chromosome 8 open reading frame 59;HCG20884, isoform CRA_a	C8orf59;hCG_20884	Q8N0T1-1;Q8N0T1;B2RXE7	3;1	30	8.62e-10	0.79277	17.645	2	5131600	0.94024	35.503	2	14837000	0.552257	0.91473
1076	IPI00294742;IPI00395536	La-related protein 7;La ribonucleoprotein domain family member 7;P-TEFb-interaction protein for 7SK stability	LARP7;HDCMA18P	Q4G0J3-1;Q4G0J3	17;6	31.9	1.04e-119	0.78969	32.776	26	82714000	0.8055	35.329	32	109470000	0.417545	0.491334
185	IPI00007752;IPI00930130;IPI00909781;IPI00174849;IPI00942474;IPI00939129;IPI00739915;IPI00877930;CON__ENSEMBL:ENSBTAP00000025008;IPI00006510;IPI00908605;IPI00945362	Tubulin beta-2C chain;Tubulin beta-2 chain;Class IVb beta tubulin;Tubulin, beta 2C;TUBB2C protein;Tubulin beta 2C;cDNA FLJ11352 fis, clone HEMBA1000020, highly similar to Tubulin beta-2C chain	TUBB2C	P68371;Q8IWP6;Q8IZ29;Q8N6N5;Q96HX0;A4UCT2;B3KML9	1;1;0;0;0;0;0;0;0;0;1;0	2.7	0	0.78925	18.823	125	1179200000	0.73584	20.653	113	1404400000	0.41649	0.340732
1307	IPI00855954;IPI00413363;IPI00167658;IPI00644209;IPI00646746	cDNA FLJ58388;INO80 complex subunit C	INO80C;C18orf37	B4DUI4;Q6PI98-1;Q6PI98	6;6;2;1;1	31.6	7.57e-43	0.78858	31.872	6	3312200	1.3122	28.717	3	3043300	0.542479	0.407566
164	IPI00006980;IPI00792100	UPF0568 protein C14orf166;CLE7;Chromosome 14 open reading frame 166, isoform CRA_a;Lcrp369;cDNA, FLJ92278;CLE	C14orf166;CGI-99;hCG_22667	Q9Y224;Q549M8;Q5RLJ0	18;18	70.5	1.15e-227	0.7877	17.717	39	432510000	0.70546	31.725	38	634830000	0.412784	0.281914
1406	IPI00915356;IPI00550821;IPI00719106;IPI00927669;IPI00927882;IPI00926271;IPI00926462;IPI00921501	Cleavage and polyadenylation specificity factor subunit 7;Cleavage and polyadenylation specificity factor 59 kDa subunit;Pre-mRNA cleavage factor Im 59 kDa subunit;cDNA FLJ57877, highly similar to Cleavage and polyadenylation specificity factor 7	CPSF7	Q8N684-1;Q8N684;B4DGF8;Q8N684-2;C9K0Q4;C9J323;C9J286;C9JM38	4;4;4;4;2;2;2;1	8.2	1.66e-08	0.78705	26.988	4	6195100	1.0047	30.707	3	6648400	0.538918	0.953295
623	IPI00030364	Transcription initiation factor TFIID subunit 10;Transcription initiation factor TFIID 30 kDa subunit;STAF28	TAF10;TAF2A;TAF2H;TAFII30	Q12962	5	34.9	4.14e-190	0.78683	16.959	8	105140000	1.1918	15.66	10	147750000	0.410709	0.58768
879	IPI00746412;IPI00181359;IPI00795657	SFRS2-interacting protein;Splicing factor, arginine/serine-rich 2-interacting protein;SC35-interacting protein 1;CTD-associated SR protein 11;Splicing regulatory protein 129;Renal carcinoma antigen NY-REN-40;cDNA, FLJ94773, highly similar to Homo sapiens splicing factor, arginine/serine-rich 2, interacting protein (SFRS2IP), mRNA;cDNA FLJ53255, highly similar to SFRS2-interacting protein;SFRS2IP …	SFRS2IP;CASP11;SIP1	Q99590-1;Q99590;B2RA91;B4DZM2;Q99590-2;Q05BS8	25;25;14	20.7	9.85e-203	0.7861	22.838	42	90128000	0.85063	20.294	44	195640000	0.408971	0.596974
826	IPI00167865;IPI00418530;IPI00942428;IPI00910462;IPI00477499;IPI00477127	Cytosolic carboxypeptidase 1;ATP/GTP-binding protein 1;Nervous system nuclear protein induced by axotomy;cDNA FLJ58186, highly similar to Homo sapiens ATP/GTP binding protein 1 (AGTPBP1), mRNA;cDNA FLJ58255, highly similar to Homo sapiens ATP/GTP binding protein 1 (AGTPBP1), mRNA;ATP/GTP binding protein 1, isoform CRA_c	AGTPBP1;CCP1;KIAA1035;NNA1;hCG_1743691	Q9UPW5-1;Q9UPW5;B4DIT6;Q9UPW5-2;B4DRZ8	31;29;29;12;8;5	33.1	2.93e-290	0.78551	18.927	65	104260000	0.94179	22.192	65	177590000	0.407568	0.817301
580	IPI00027834;IPI00465225;IPI00848328;IPI00647473;IPI00940312;IPI00909466	Heterogeneous nuclear ribonucleoprotein L;cDNA, FLJ94229, highly similar to Homo sapiens heterogeneous nuclear ribonucleoprotein L (HNRPL),mRNA;HNRNPL protein;cDNA FLJ75895, highly similar to Homo sapiens heterogeneous nuclear ribonucleoprotein L (HNRPL), transcript variant 2, mRNA;Putative uncharacterized protein HNRNPL	HNRNPL;HNRPL;P/OKcl.14	P14866;B2R959;Q6NTA2;A6NIT8	10;10;5;4;3;2	24.8	5.9e-50	0.78245	9.5154	10	30334000	0.78268	23.071	12	46725000	0.400322	0.439972
1024	IPI00304577;IPI00256684;IPI00953149;IPI00909810;IPI00166396;IPI00902707	AP-2 complex subunit alpha-1;Adapter-related protein complex 2 alpha-1 subunit;Adaptor protein complex AP-2 subunit alpha-1;Alpha1-adaptin;Plasma membrane adaptor HA2/AP2 adaptin alpha A subunit;Alpha-adaptin A;Clathrin assembly protein complex 2 alpha-A large chain;100 kDa coated vesicle protein A;cDNA FLJ36998 fis, clone BRACE2007295, highly similar to ALPHA-ADAPTIN A	AP2A1;ADTAA;CLAPA1	O95782-1;O95782;Q8N9K4;O95782-2	27;27;26;9;0;0	33.1	4.32e-140	0.78183	27.68	52	127930000	1.3163	44.941	46	213200000	0.39886	0.375319
1100	IPI00297767;IPI00218437;IPI00181294;IPI00410228;IPI00941996;IPI00788259;IPI00184779	Casein kinase I isoform gamma-2;Casein kinase 1 isoform gamma-2 (Casein kinase 1, gamma 2, isoform CRA_e);Casein kinase I isoform gamma-3;cDNA FLJ76641, highly similar to Homo sapiens casein kinase 1, gamma 3 (CSNK1G3), transcript variant 2, mRNA;Casein kinase 1, gamma 3, isoform CRA_f;cDNA, FLJ78918, highly similar to Mus musculus casein kinase 1, gamma 3 (Csnk1g3);cDNA FLJ50193, highly similar …	CSNK1G2;hCG_22716;CSNK1G3;hCG_21492	P78368;B5BU42;Q9Y6M4-2;Q9Y6M4;Q9Y6M4-1;A8K040;B7Z9Q4;Q9Y6M4-3;B4DSH2;Q9H4N7	2;1;1;1;1;1;1	5.8	3.66e-07	0.78151	14.72	3	3455800	1.7915	171.72	2	6091500	0.526064	0.0844236
319	IPI00921118;IPI00759776;IPI00013508;IPI00909239;IPI00019884;IPI00936352;IPI00032137;IPI00954154	Actinin alpha 1 isoform 3;ACTN1 protein;cDNA FLJ59209, highly similar to Alpha-actinin-1;Actinin alpha 1 isoform b;Alpha-actinin-1;Alpha-actinin cytoskeletal isoform;Non-muscle alpha-actinin-1;F-actin cross-linking protein;cDNA FLJ54432, highly similar to Alpha-actinin-1;Alpha-actinin 1;cDNA FLJ40884 fis, clone UTERU2000607, highly similar to Alpha-actinin-1;Actinin 1 smooth muscle variant;Actini…	ACTN1;hCG_22243	B7TY16;A1L0V1;B4DHH3;Q1HE25;P12814;B7Z2W3;Q5ZEZ4;B3KUX9;B3V8S3;B4DFY0;B4DRP5;B7Z565;Q86TX4	12;12;12;12;1;0;0;0	17.7	3.06e-188	0.78096	87.622	12	6915000	0.87299	102.86	8	18007000	0.524791	0.779585
381	IPI00017299;IPI00514181;IPI00643590;IPI00646013;IPI00640733;IPI00843892;IPI00643353;IPI00017302;IPI00798326	Polycomb complex protein BMI-1;Polycomb group RING finger protein 4;RING finger protein 51;BMI1 polycomb ring finger oncogene;HCG2017627, isoform CRA_a;cDNA, FLJ93739, Homo sapiens B lymphoma Mo-MLV insertion region (mouse) (BMI1),mRNA;B lymphoma Mo-MLV insertion region (Mouse);COMMD3 protein;Polycomb group RING finger protein 2;DNA-binding protein Mel-18;RING finger protein 110;Zinc finger prote…	BMI1;PCGF4;RNF51;RP11-573G6.1-001;hCG_2017627;COMMD3;RP11-573G6.1-005;RP11-573G6.1-004;RP11-573G6.1-002;RP11-573G6.1-008;RP11-573G6.1-003;PCGF2;MEL18;RNF110;ZNF144	P35226;Q5T8Z3;Q5U0M5;Q6IB93;Q5T8Z2;Q5T8Z1;Q5T8Z4;Q5T8Z6;C9JKW4;Q5T8Z5;P35227	6;4;4;4;4;4;4;3;3	16.6	3.59e-17	0.78057	21.007	11	60083000	1.0988	12.034	13	73497000	0.395895	0.794382
116	IPI00005161;IPI00925920;IPI00926315;IPI00925705;IPI00927156	Actin-related protein 2/3 complex subunit 2;Arp2/3 complex 34 kDa subunit;cDNA FLJ76076, highly similar to Homo sapiens actin related protein 2/3 complex, subunit 2, 34kDa (ARPC2), transcript variant 2, mRNA;Actin related protein 2/3 complex, subunit 2, 34kDa, isoform CRA_a;Putative uncharacterized protein ARPC2	ARPC2;ARC34;PRO2446;hCG_16304	O15144;Q53R19;C9JCP5;C9JTV5;C9J2D0	3;2;2;2;1	9.7	0.00065504	0.77932	19.463	2	1688700	0.73261	24.045	3	79726000	0.521001	0.334251
1497	IPI00784366;IPI00784156;IPI00790702;IPI00328257;IPI00953658;IPI00413947;IPI00940292;IPI00384489;IPI00946351;IPI00909735;IPI00788911;IPI00385007	AP-2 complex subunit beta-1;Adapter-related protein complex 2 beta-1 subunit;Beta2-adaptin;Beta-adaptin;Plasma membrane adaptor HA2/AP2 adaptin beta subunit;Clathrin assembly protein complex 2 beta large chain;AP105B;cDNA FLJ78733, highly similar to Homo sapiens adaptor-related protein complex 2, beta 1 subunit (AP2B1), transcript variant 1, mRNA;cDNA FLJ78481, highly similar to Homo sapiens adap…	AP2B1;ADTB2;CLAPB1;DKFZp781K0743;hCG_1992160;AP1B1;ADTB1;BAM22;CLAPB2	P63010-2;P63010;A8K0G3;A8K916;B4DWG4;B4E261;Q68DI0;Q96EL6;P63010-1;Q7Z451;Q10567-1;Q10567;B4DG47;B4DS79;C9JRD1;Q10567-2;B4DKH5;Q20WL3;Q86X54	29;29;28;15;15;15;15;15;13;12;3;2	34.9	1.38e-149	0.77877	18.569	34	99936000	1.338	14.579	37	197930000	0.391675	0.345566
951	IPI00657858;IPI00884021;IPI00218013;IPI00916907;IPI00395828	Shugoshin-like 2;Shugoshin-2;Tripin;cDNA FLJ61724, highly similar to Shugoshin-like 2	SGOL2	Q562F6-1;Q562F6;Q562F6-2;B7Z7S9;C9JW92	18;18;18;18;6	20.5	2.52e-76	0.77683	39.163	16	26097000	0.88234	21.842	13	32708000	0.387146	0.79868
798	IPI00161085;IPI00940050;IPI00513947;IPI00952881;IPI00480054;IPI00941146;IPI00645976	Nucleolar protein 8;Nucleolar protein Nop132;NOL8 protein;cDNA FLJ60085, highly similar to Nucleolar protein 8;Putative uncharacterized protein DKFZp686P12242;Putative uncharacterized protein NOL8	NOL8;C9orf34;NOP132;DKFZp686P12242	Q76FK4-2;Q76FK4;C9K008;Q76FK4-1;A6H8Z4;B4DM91;Q6AI50;A6NJK7;C9JNP7;Q76FK4-4;Q76FK4-3	14;14;14;14;12;2;2	12.7	2.66e-107	0.77524	31.063	24	19429000	1.1018	26.804	31	51339000	0.511599	0.787103
767	IPI00107745;IPI00953314;IPI00448519	Cisplatin resistance-associated overexpressed protein;cAMP regulatory element-associated protein 1;Luc7A;Okadaic acid-inducible phosphoprotein OA48-18;cDNA FLJ77715, highly similar to Homo sapiens cisplatin resistance-associated overexpressed protein(LUC7A), mRNA;cDNA FLJ59548, highly similar to Cisplatin resistance-associated overexpressed protein;CROP protein	CROP;CREAP1;O48	O95232-1;O95232;A8K3C5;B4DJ96;Q6PKC2;Q86Y74	5;1;1	15.7	8.08e-61	0.77307	21.66	12	35967000	0.75918	28.438	17	46535000	0.378428	0.38902
1138	IPI00555647;IPI00301503;IPI00472633;IPI00927500;IPI00927271;IPI00927262;IPI00793887;IPI00789389	Splicing factor, arginine/serine-rich 10 (Transformer 2 homolog, Drosophila) variant;Transformer-2 protein homolog beta;Transformer-2 protein homolog B;Splicing factor, arginine/serine-rich 10;cDNA, FLJ96718, highly similar to Homo sapiens splicing factor, arginine/serine-rich 10 (transformer 2 homolog, Drosophila) (SFRS10), mRNA;Putative uncharacterized protein DKFZp686F18120;cDNA FLJ40872 fis, …	TRA2B;SFRS10;DKFZp686F18120	Q59GA1;P62995-1;P62995;B2RDQ3;Q68DZ9;Q8N1H4;P62995-3;C9JGU7;C9J0I4	5;5;5;5;3;3;3;1	20.4	8.58e-32	0.77224	17.121	9	7005500	0.66171	21.582	14	15426000	0.504711	0.354955
1439	IPI00642105;IPI00877668	Transcription initiation factor TFIID subunit 9B;Transcription initiation factor TFIID subunit 9-like;Transcription-associated factor TAFII31L;Neuronal cell death-related protein 7;cDNA, FLJ92954, highly similar to Homo sapiens TAF9-like RNA polymerase II, TATA box binding protein (TBP)-associated factor, 31kDa (TAF9L), mRNA	TAF9B;TAF9L	Q9HBM6;B2R6H6	8;3	38.6	2.81e-90	0.77143	21.937	14	34710000	1.1488	24.709	16	47650000	0.374651	0.678254
141	IPI00006171;IPI00472161;IPI00479248	Nuclear factor related to kappa-B-binding protein;DNA-binding protein R kappa-B;INO80 complex subunit G;cDNA FLJ61373, highly similar to Nuclear factor related to kappa-B-binding protein	NFRKB;INO80G	Q6P4R8-2;Q6P4R8;B4DSL1;Q6P4R8-1;Q6P4R8-3	6;6;6	6	6.72e-15	0.76798	14.366	3	1570500	1.4087	35.078	8	8534600	0.49497	0.301736
1220	IPI00334587;IPI00742926;IPI00334713;IPI00329355;IPI00106509	Heterogeneous nuclear ribonucleoprotein A/B;APOBEC1-binding protein 1;cDNA FLJ60713, highly similar to Homo sapiens heterogeneous nuclear ribonucleoprotein A/B (HNRPAB), transcript variant 1, mRNA;Heterogeneous nuclear ribonucleoprotein AB isoform a variant;Putative uncharacterized protein HNRNPAB	HNRNPAB;ABBP1;HNRPAB	Q99729-2;Q99729;B4DMY3;Q53F64;B5MD22;Q99729-3;Q99729-1;Q99729-4	11;11;11;8;8	22.3	6.11e-88	0.76689	22.431	29	134410000	0.67167	22.989	38	234550000	0.364275	0.222625
1276	IPI00399304;IPI00645623	Protein regulator of cytokinesis 1	PRC1	O43663-2;O43663	1;1	2.6	0	0.76585	24.989	49	368190000	0.78221	24.425	47	461780000	0.361915	0.438933
1490	IPI00749452;IPI00743170;IPI00916870;IPI00916776	CBF1-interacting corepressor;Recepin;CIR protein	CIR	Q86X95-1;Q86X95;A0PJI7;Q86X95-2;C9J8S1	5;4;3;1	10	2.62e-18	0.76346	30.626	7	13011000	0.77641	16.437	7	21167000	0.484687	0.580376
637	IPI00031554	ATP-dependent RNA helicase DDX50;DEAD box protein 50;Nucleolar protein Gu2;Gu-beta;cDNA FLJ56545, highly similar to ATP-dependent RNA helicase DDX50 (EC 3.6.1.-);cDNA FLJ61430, highly similar to ATP-dependent RNA helicase DDX50 (EC 3.6.1.-);Nucleolar protein GU2 variant;Putative uncharacterized protein DKFZp761E0323	DDX50;DKFZp761E0323	Q9BQ39;B4DED6;B4DW97;Q53FI9;Q9NTA9	10	16.8	8.46e-74	0.76139	14.053	10	16182000	0.6457	25.996	13	28964000	0.479996	0.326077
388	IPI00017450;IPI00911069;IPI00909065	General transcription factor IIF subunit 1;Transcription initiation factor IIF subunit alpha;Transcription initiation factor RAP74;General transcription factor IIF polypeptide 1 74 kDa subunit protein;GTF2F1 protein;cDNA FLJ50288, highly similar to Transcription initiation factor IIF alpha subunit (EC 2.7.11.1);cDNA FLJ54284, highly similar to Transcription initiation factor IIF alpha subunit (EC…	GTF2F1;RAP74	P35269;Q6IBK5;B4DXY2;B4DDB5	4;4;3	12.8	8.18e-51	0.76073	24.842	3	5647800	0.90216	21.667	5	8559200	0.478503	0.838874
322	IPI00013721;IPI00737571	Serine/threonine-protein kinase PRP4 homolog;PRP4 pre-mRNA-processing factor 4 homolog;PRP4 kinase;cDNA FLJ51417, highly similar to Serine/threonine-protein kinase PRP4 homolog (EC 2.7.11.1);Protein-serine/threonine kinase	PRPF4B;KIAA0536;PRP4;PRP4H;PRP4K	Q13523;B4DZQ5;Q15456	25;6	23.2	4.75e-225	0.75965	21.522	93	215460000	0.88436	19.336	106	365710000	0.34798	0.678122
404	IPI00018140;IPI00402182	Heterogeneous nuclear ribonucleoprotein Q;Synaptotagmin-binding, cytoplasmic RNA-interacting protein;Glycine- and tyrosine-rich RNA-binding protein;GRY-RBP;NS1-associated protein 1;cDNA, FLJ94136, highly similar to Homo sapiens synaptotagmin binding, cytoplasmic RNA interacting protein (SYNCRIP), mRNA	SYNCRIP;HNRPQ;NSAP1	O60506-1;O60506;B2R8Z8;O60506-2	1;1	2.6	7.07e-284	0.75924	28.703	51	218880000	0.72417	25.826	50	298140000	0.347067	0.317565
366	IPI00016250	Fragile X mental retardation syndrome-related protein 2;Fragile X mental retardation, autosomal homolog 2	FXR2;FMR1L2	P51116;Q86V09	16	31.8	1.47e-131	0.75662	22.732	21	54128000	0.83842	19.03	30	123960000	0.341256	0.567972
[truncated: 222 more rows]
